# Supplementary material for: Genetic Association of Primary Lung Cancer With Urological Cancers: A Bidirectional Mendelian Randomization Study and SEER Database Validation
Source: Cancer Med. 2025 Sep 29;14(19):e71272. doi: 10.1002/cam4.71272 (PMC12477798; doi:10.1002/cam4.71272)
Supplement: Supplementary file 5 — Table S1: Genetic instrumental variables for lung cancer and urological cancers in the Mendelian randomization study. [file CAM4-14-e71272-s003.xlsx]

## Sheet: Overall LC_RCC
F statistic	SNP	effect_allele.exposure	other_allele.exposure	effect_allele.outcome	other_allele.outcome	beta.exposure	beta.outcome	eaf.exposure	eaf.outcome	remove	palindromic	ambiguous	id.outcome	pos.outcome	pval.outcome	se.outcome	outcome	mr_keep.outcome	pval_origin.outcome	data_source.outcome	pval.exposure	se.exposure	exposure	mr_keep.exposure	pval_origin.exposure	id.exposure	data_source.exposure	action	SNP_index	mr_keep
22.729	rs10265693	G	A	G	A	0.09404	-0.0529989	0.111947	0.0773664	FALSE	FALSE	FALSE	99byHg	131036046	0.341414	0.0557077	outcome	TRUE	reported	textfile	1.87e-06	0.019725	exposure	TRUE	reported	JxGOhg	textfile	3	1	TRUE
21.4467	rs10479542	A	T	A	T	0.055439	0.0324346	0.486855	0.359958	FALSE	TRUE	TRUE	99byHg	179554240	0.291	0.0307167	outcome	TRUE	reported	textfile	3.64e-06	0.011971	exposure	TRUE	reported	JxGOhg	textfile	3	1	FALSE
23.0169	rs10811609	G	A	G	A	0.094485	0.0890829	0.110324	0.0990369	FALSE	FALSE	FALSE	99byHg	21746359	0.0716226	0.049449	outcome	TRUE	reported	textfile	1.61e-06	0.019694	exposure	TRUE	reported	JxGOhg	textfile	3	1	TRUE
21.6934	rs10984970	A	G	A	G	-0.107746	-0.00277739	0.109044	0.064636	FALSE	FALSE	FALSE	99byHg	120638143	0.963099	0.0600324	outcome	TRUE	reported	textfile	3.2e-06	0.023133	exposure	TRUE	reported	JxGOhg	textfile	3	1	TRUE
26.27	rs112813285	T	C	T	C	-0.120372	0.0210312	0.011665	0.0801009	FALSE	FALSE	FALSE	99byHg	63905817	0.701032	0.0547791	outcome	TRUE	reported	textfile	2.97e-07	0.023485	exposure	TRUE	reported	JxGOhg	textfile	3	1	TRUE
65.3945	rs11571833	T	A	T	A	0.472187	0.109192	0.103167	0.00903382	FALSE	TRUE	FALSE	99byHg	32398489	0.502956	0.16301	outcome	TRUE	reported	textfile	6.12e-16	0.05839	exposure	TRUE	reported	JxGOhg	textfile	3	1	FALSE
25.3912	rs117534741	A	G	A	G	0.211216	0.0841054	0.127631	0.00978123	FALSE	FALSE	FALSE	99byHg	71674838	0.568704	0.147563	outcome	TRUE	reported	textfile	4.68e-07	0.041916	exposure	TRUE	reported	JxGOhg	textfile	3	1	TRUE
22.1732	rs11941078	C	G	C	G	0.102946	-0.0794297	0.493448	0.12446	FALSE	TRUE	TRUE	99byHg	110592565	0.0789696	0.0452153	outcome	TRUE	reported	textfile	2.49e-06	0.021862	exposure	TRUE	reported	JxGOhg	textfile	3	1	FALSE
21.2	rs12081674	G	A	G	A	0.070788	0.0495956	0.496941	0.130422	FALSE	FALSE	FALSE	99byHg	89871466	0.256094	0.0436707	outcome	TRUE	reported	textfile	4.14e-06	0.015374	exposure	TRUE	reported	JxGOhg	textfile	3	1	TRUE
24.6191	rs12593251	G	C	G	C	0.153504	0.0167897	0.099599	0.0895096	FALSE	TRUE	FALSE	99byHg	74771192	0.748957	0.0524654	outcome	TRUE	reported	textfile	6.98e-07	0.030937	exposure	TRUE	reported	JxGOhg	textfile	3	1	FALSE
23.4939	rs13080835	T	G	T	G	-0.056779	-0.0554564	0.493745	0.552796	FALSE	FALSE	FALSE	99byHg	189639410	0.0614979	0.0296574	outcome	TRUE	reported	textfile	1.25e-06	0.011714	exposure	TRUE	reported	JxGOhg	textfile	3	1	TRUE
23.6495	rs148791337	T	C	T	C	-0.283516	0.432077	0.11195	0.00748309	FALSE	FALSE	FALSE	99byHg	87356828	0.0125308	0.17305	outcome	TRUE	reported	textfile	1.16e-06	0.058299	exposure	TRUE	reported	JxGOhg	textfile	3	1	TRUE
21.4729	rs150211	C	T	C	T	-0.151247	-0.109593	0.01074	0.0324267	FALSE	FALSE	FALSE	99byHg	18043455	0.190244	0.0836678	outcome	TRUE	reported	textfile	3.59e-06	0.032639	exposure	TRUE	reported	JxGOhg	textfile	3	1	TRUE
32.9272	rs151118057	A	G	A	G	-0.293875	-0.0109834	0.087649	0.0356947	FALSE	FALSE	FALSE	99byHg	78696278	0.892292	0.0811156	outcome	TRUE	reported	textfile	9.56e-09	0.051213	exposure	TRUE	reported	JxGOhg	textfile	3	1	TRUE
28.2245	rs151124926	T	A	T	A	0.265265	0.104636	0.494368	0.021902	FALSE	TRUE	TRUE	99byHg	67740157	0.299639	0.100883	outcome	TRUE	reported	textfile	1.08e-07	0.04993	exposure	TRUE	reported	JxGOhg	textfile	3	1	FALSE
32.4085	rs1629083	C	T	C	T	0.067017	0.0183903	0.106895	0.527316	FALSE	FALSE	FALSE	99byHg	118255861	0.533798	0.029556	outcome	TRUE	reported	textfile	1.25e-08	0.011772	exposure	TRUE	reported	JxGOhg	textfile	3	1	TRUE
27.0483	rs17181550	G	T	G	T	-0.062015	-0.0140772	0.043937	0.449126	FALSE	FALSE	FALSE	99byHg	72303817	0.636116	0.0297529	outcome	TRUE	reported	textfile	1.98e-07	0.011924	exposure	TRUE	reported	JxGOhg	textfile	3	1	TRUE
21.9632	rs17775239	A	T	A	T	0.063484	0.117333	0.11092	0.182456	FALSE	TRUE	FALSE	99byHg	127884833	0.00152261	0.0370095	outcome	TRUE	reported	textfile	2.78e-06	0.013546	exposure	TRUE	reported	JxGOhg	textfile	3	1	FALSE
22.7607	rs188586526	T	G	T	G	0.269106	0.244654	0.11094	0.0235021	FALSE	FALSE	FALSE	99byHg	54583273	0.01378	0.099334	outcome	TRUE	reported	textfile	1.83e-06	0.056406	exposure	TRUE	reported	JxGOhg	textfile	3	1	TRUE
28.0756	rs191205566	T	C	T	C	0.337718	0.324304	0.109049	0.00495622	FALSE	FALSE	FALSE	99byHg	99824951	0.116655	0.206699	outcome	TRUE	reported	textfile	1.17e-07	0.063736	exposure	TRUE	reported	JxGOhg	textfile	3	1	TRUE
21.0797	rs215335	T	C	T	C	0.05488	0.0349788	0.105111	0.513727	FALSE	FALSE	FALSE	99byHg	47335812	0.237156	0.0295897	outcome	TRUE	reported	textfile	4.41e-06	0.011953	exposure	TRUE	reported	JxGOhg	textfile	3	1	TRUE
21.8197	rs34357052	C	T	C	T	0.060623	0.0125864	0.48739	0.315294	FALSE	FALSE	FALSE	99byHg	141815981	0.692062	0.0317791	outcome	TRUE	reported	textfile	3e-06	0.012978	exposure	TRUE	reported	JxGOhg	textfile	3	1	TRUE
21.9413	rs35452836	T	A	T	A	0.060431	-0.00238491	0.127341	0.295102	FALSE	TRUE	FALSE	99byHg	109378243	0.941364	0.0324235	outcome	TRUE	reported	textfile	2.81e-06	0.012901	exposure	TRUE	reported	JxGOhg	textfile	3	1	FALSE
141.127	rs380286	A	G	A	G	-0.141287	0.0177808	0.491331	0.478493	FALSE	FALSE	FALSE	99byHg	1320132	0.545554	0.0294172	outcome	TRUE	reported	textfile	1.51e-32	0.011893	exposure	TRUE	reported	JxGOhg	textfile	3	1	TRUE
26.0093	rs3847711	G	A	G	A	0.090943	0.0213651	0.104554	0.123367	FALSE	FALSE	FALSE	99byHg	58440252	0.633069	0.0447519	outcome	TRUE	reported	textfile	3.4e-07	0.017832	exposure	TRUE	reported	JxGOhg	textfile	3	1	TRUE
24.9046	rs62560775	G	A	G	A	0.100389	-0.00833048	0.109161	0.11055	FALSE	FALSE	FALSE	99byHg	22052069	0.859645	0.0471112	outcome	TRUE	reported	textfile	6.02e-07	0.020116	exposure	TRUE	reported	JxGOhg	textfile	3	1	TRUE
24.9589	rs62621207	T	A	T	A	0.14775	0.0783585	0.108888	0.0335368	FALSE	TRUE	FALSE	99byHg	100912491	0.339185	0.081984	outcome	TRUE	reported	textfile	5.85e-07	0.029574	exposure	TRUE	reported	JxGOhg	textfile	3	1	FALSE
21.7793	rs631644	G	A	G	A	-0.064977	-0.0305363	0.040594	0.378782	FALSE	FALSE	FALSE	99byHg	2280389	0.316851	0.0305073	outcome	TRUE	reported	textfile	3.06e-06	0.013923	exposure	TRUE	reported	JxGOhg	textfile	3	1	TRUE
32.3408	rs6920364	C	G	C	G	0.067709	0.0425915	0.125805	0.512773	FALSE	TRUE	TRUE	99byHg	166962978	0.147977	0.0294401	outcome	TRUE	reported	textfile	1.29e-08	0.011906	exposure	TRUE	reported	JxGOhg	textfile	3	1	FALSE
27.5682	rs77045810	C	A	C	A	-0.098034	0.00533921	0.495471	0.159443	FALSE	FALSE	FALSE	99byHg	168535779	0.894924	0.0404253	outcome	TRUE	reported	textfile	1.51e-07	0.018671	exposure	TRUE	reported	JxGOhg	textfile	3	1	TRUE
78.0324	rs7705526	A	C	A	C	0.117126	0.0873078	0.492932	0.322928	FALSE	FALSE	FALSE	99byHg	1285859	0.00510799	0.0311798	outcome	TRUE	reported	textfile	1.01e-18	0.013259	exposure	TRUE	reported	JxGOhg	textfile	3	1	TRUE
37.3154	rs77468143	G	T	G	T	-0.082663	0.0173544	0.100456	0.29326	FALSE	FALSE	FALSE	99byHg	49084427	0.593278	0.0324933	outcome	TRUE	reported	textfile	1e-09	0.013532	exposure	TRUE	reported	JxGOhg	textfile	3	1	TRUE
22.6711	rs7805022	A	T	A	T	0.059666	-0.028996	0.111976	0.303572	FALSE	TRUE	FALSE	99byHg	9785912	0.365533	0.0320442	outcome	TRUE	reported	textfile	1.92e-06	0.012531	exposure	TRUE	reported	JxGOhg	textfile	3	1	FALSE
24.3735	rs78334599	A	G	A	G	-0.155896	-0.0230489	0.108792	0.0391776	FALSE	FALSE	FALSE	99byHg	116128039	0.7613	0.0758751	outcome	TRUE	reported	textfile	7.93e-07	0.031577	exposure	TRUE	reported	JxGOhg	textfile	3	1	TRUE
25.4032	rs78853063	T	C	T	C	-0.118183	0.00765388	0.10887	0.0767579	FALSE	FALSE	FALSE	99byHg	57482553	0.890572	0.0556319	outcome	TRUE	reported	textfile	4.65e-07	0.023448	exposure	TRUE	reported	JxGOhg	textfile	3	1	TRUE
22.8674	rs9869622	T	C	T	C	-0.072601	0.0467607	0.494075	0.144452	FALSE	FALSE	FALSE	99byHg	16630314	0.264012	0.0418643	outcome	TRUE	reported	textfile	1.73e-06	0.015182	exposure	TRUE	reported	JxGOhg	textfile	3	1	TRUE

## Sheet: Overall LC_BCa
F statistic	SNP	effect_allele.exposure	other_allele.exposure	effect_allele.outcome	other_allele.outcome	beta.exposure	beta.outcome	eaf.exposure	eaf.outcome	remove	palindromic	ambiguous	id.outcome	pos.outcome	pval.outcome	se.outcome	outcome	mr_keep.outcome	pval_origin.outcome	data_source.outcome	pval.exposure	se.exposure	exposure	mr_keep.exposure	pval_origin.exposure	id.exposure	data_source.exposure	action	SNP_index	mr_keep
22.729	rs10265693	G	A	G	A	0.09404	0.0689824	0.111947	0.0774349	FALSE	FALSE	FALSE	PaSNih	131036046	0.237994	0.0584589	outcome	TRUE	reported	textfile	1.87e-06	0.019725	exposure	TRUE	reported	6hDtlh	textfile	3	1	TRUE
21.4467	rs10479542	A	T	A	T	0.055439	0.0140403	0.486855	0.359935	FALSE	TRUE	TRUE	PaSNih	179554240	0.666001	0.0325277	outcome	TRUE	reported	textfile	3.64e-06	0.011971	exposure	TRUE	reported	6hDtlh	textfile	3	1	FALSE
23.0169	rs10811609	G	A	G	A	0.094485	-0.0763682	0.110324	0.098938	FALSE	FALSE	FALSE	PaSNih	21746359	0.145724	0.0524939	outcome	TRUE	reported	textfile	1.61e-06	0.019694	exposure	TRUE	reported	6hDtlh	textfile	3	1	TRUE
21.6934	rs10984970	A	G	A	G	-0.107746	-0.102766	0.109044	0.0646101	FALSE	FALSE	FALSE	PaSNih	120638143	0.100676	0.0626018	outcome	TRUE	reported	textfile	3.2e-06	0.023133	exposure	TRUE	reported	6hDtlh	textfile	3	1	TRUE
26.27	rs112813285	T	C	T	C	-0.120372	-0.00163846	0.011665	0.0800946	FALSE	FALSE	FALSE	PaSNih	63905817	0.977333	0.0576673	outcome	TRUE	reported	textfile	2.97e-07	0.023485	exposure	TRUE	reported	6hDtlh	textfile	3	1	TRUE
65.3945	rs11571833	T	A	T	A	0.472187	0.40733	0.103167	0.0090514	FALSE	TRUE	FALSE	PaSNih	32398489	0.00827866	0.154263	outcome	TRUE	reported	textfile	6.12e-16	0.05839	exposure	TRUE	reported	6hDtlh	textfile	3	1	FALSE
25.3912	rs117534741	A	G	A	G	0.211216	-0.243666	0.127631	0.00975857	FALSE	FALSE	FALSE	PaSNih	71674838	0.123369	0.158144	outcome	TRUE	reported	textfile	4.68e-07	0.041916	exposure	TRUE	reported	6hDtlh	textfile	3	1	TRUE
22.1732	rs11941078	C	G	C	G	0.102946	0.0169885	0.493448	0.124548	FALSE	TRUE	TRUE	PaSNih	110592565	0.720945	0.0475605	outcome	TRUE	reported	textfile	2.49e-06	0.021862	exposure	TRUE	reported	6hDtlh	textfile	3	1	FALSE
21.2	rs12081674	G	A	G	A	0.070788	-0.0126904	0.496941	0.130382	FALSE	FALSE	FALSE	PaSNih	89871466	0.782564	0.0459833	outcome	TRUE	reported	textfile	4.14e-06	0.015374	exposure	TRUE	reported	6hDtlh	textfile	3	1	TRUE
24.6191	rs12593251	G	C	G	C	0.153504	-0.0337139	0.099599	0.0894896	FALSE	TRUE	FALSE	PaSNih	74771192	0.54235	0.0553356	outcome	TRUE	reported	textfile	6.98e-07	0.030937	exposure	TRUE	reported	6hDtlh	textfile	3	1	FALSE
23.4939	rs13080835	T	G	T	G	-0.056779	-0.0475627	0.493745	0.552798	FALSE	FALSE	FALSE	PaSNih	189639410	0.130911	0.0314876	outcome	TRUE	reported	textfile	1.25e-06	0.011714	exposure	TRUE	reported	6hDtlh	textfile	3	1	TRUE
23.6495	rs148791337	T	C	T	C	-0.283516	-0.0253129	0.11195	0.00746079	FALSE	FALSE	FALSE	PaSNih	87356828	0.888631	0.180759	outcome	TRUE	reported	textfile	1.16e-06	0.058299	exposure	TRUE	reported	6hDtlh	textfile	3	1	TRUE
21.4729	rs150211	C	T	C	T	-0.151247	0.0737688	0.01074	0.0324679	FALSE	FALSE	FALSE	PaSNih	18043455	0.404228	0.0884418	outcome	TRUE	reported	textfile	3.59e-06	0.032639	exposure	TRUE	reported	6hDtlh	textfile	3	1	TRUE
32.9272	rs151118057	A	G	A	G	-0.293875	-0.125691	0.087649	0.0356618	FALSE	FALSE	FALSE	PaSNih	78696278	0.150297	0.0873776	outcome	TRUE	reported	textfile	9.56e-09	0.051213	exposure	TRUE	reported	6hDtlh	textfile	3	1	TRUE
28.2245	rs151124926	T	A	T	A	0.265265	0.0169118	0.494368	0.0218868	FALSE	TRUE	TRUE	PaSNih	67740157	0.874442	0.107024	outcome	TRUE	reported	textfile	1.08e-07	0.04993	exposure	TRUE	reported	6hDtlh	textfile	3	1	FALSE
32.4085	rs1629083	C	T	C	T	0.067017	-0.0162264	0.106895	0.527258	FALSE	FALSE	FALSE	PaSNih	118255861	0.603648	0.0312549	outcome	TRUE	reported	textfile	1.25e-08	0.011772	exposure	TRUE	reported	6hDtlh	textfile	3	1	TRUE
27.0483	rs17181550	G	T	G	T	-0.062015	0.0373665	0.043937	0.449208	FALSE	FALSE	FALSE	PaSNih	72303817	0.23534	0.0314873	outcome	TRUE	reported	textfile	1.98e-07	0.011924	exposure	TRUE	reported	6hDtlh	textfile	3	1	TRUE
21.9632	rs17775239	A	T	A	T	0.063484	0.0438969	0.11092	0.182387	FALSE	TRUE	FALSE	PaSNih	127884833	0.272986	0.0400441	outcome	TRUE	reported	textfile	2.78e-06	0.013546	exposure	TRUE	reported	6hDtlh	textfile	3	1	FALSE
22.7607	rs188586526	T	G	T	G	0.269106	-0.0783349	0.11094	0.0234469	FALSE	FALSE	FALSE	PaSNih	54583273	0.461993	0.106495	outcome	TRUE	reported	textfile	1.83e-06	0.056406	exposure	TRUE	reported	6hDtlh	textfile	3	1	TRUE
28.0756	rs191205566	T	C	T	C	0.337718	-0.06118	0.109049	0.00494627	FALSE	FALSE	FALSE	PaSNih	99824951	0.7691	0.208413	outcome	TRUE	reported	textfile	1.17e-07	0.063736	exposure	TRUE	reported	6hDtlh	textfile	3	1	TRUE
21.0797	rs215335	T	C	T	C	0.05488	-0.0310328	0.105111	0.513621	FALSE	FALSE	FALSE	PaSNih	47335812	0.321342	0.0312924	outcome	TRUE	reported	textfile	4.41e-06	0.011953	exposure	TRUE	reported	6hDtlh	textfile	3	1	TRUE
21.8197	rs34357052	C	T	C	T	0.060623	0.0439821	0.48739	0.315362	FALSE	FALSE	FALSE	PaSNih	141815981	0.18881	0.0334691	outcome	TRUE	reported	textfile	3e-06	0.012978	exposure	TRUE	reported	6hDtlh	textfile	3	1	TRUE
21.9413	rs35452836	T	A	T	A	0.060431	0.0740562	0.127341	0.295202	FALSE	TRUE	FALSE	PaSNih	109378243	0.0309037	0.0343121	outcome	TRUE	reported	textfile	2.81e-06	0.012901	exposure	TRUE	reported	6hDtlh	textfile	3	1	FALSE
26.0093	rs3847711	G	A	G	A	0.090943	0.0573916	0.104554	0.123394	FALSE	FALSE	FALSE	PaSNih	58440252	0.225633	0.0473651	outcome	TRUE	reported	textfile	3.4e-07	0.017832	exposure	TRUE	reported	6hDtlh	textfile	3	1	TRUE
24.9046	rs62560775	G	A	G	A	0.100389	-0.0308855	0.109161	0.110533	FALSE	FALSE	FALSE	PaSNih	22052069	0.537528	0.0500936	outcome	TRUE	reported	textfile	6.02e-07	0.020116	exposure	TRUE	reported	6hDtlh	textfile	3	1	TRUE
24.9589	rs62621207	T	A	T	A	0.14775	-0.0172796	0.108888	0.0335187	FALSE	TRUE	FALSE	PaSNih	100912491	0.841709	0.0865241	outcome	TRUE	reported	textfile	5.85e-07	0.029574	exposure	TRUE	reported	6hDtlh	textfile	3	1	FALSE
21.7793	rs631644	G	A	G	A	-0.064977	-0.0127193	0.040594	0.378815	FALSE	FALSE	FALSE	PaSNih	2280389	0.693301	0.0322514	outcome	TRUE	reported	textfile	3.06e-06	0.013923	exposure	TRUE	reported	6hDtlh	textfile	3	1	TRUE
32.3408	rs6920364	C	G	C	G	0.067709	0.00778971	0.125805	0.51267	FALSE	TRUE	TRUE	PaSNih	166962978	0.803353	0.0312828	outcome	TRUE	reported	textfile	1.29e-08	0.011906	exposure	TRUE	reported	6hDtlh	textfile	3	1	FALSE
27.5682	rs77045810	C	A	C	A	-0.098034	0.0120714	0.495471	0.159453	FALSE	FALSE	FALSE	PaSNih	168535779	0.778535	0.0429237	outcome	TRUE	reported	textfile	1.51e-07	0.018671	exposure	TRUE	reported	6hDtlh	textfile	3	1	TRUE
37.3154	rs77468143	G	T	G	T	-0.082663	0.0369314	0.100456	0.29328	FALSE	FALSE	FALSE	PaSNih	49084427	0.284449	0.0345031	outcome	TRUE	reported	textfile	1e-09	0.013532	exposure	TRUE	reported	6hDtlh	textfile	3	1	TRUE
22.6711	rs7805022	A	T	A	T	0.059666	-0.0691652	0.111976	0.303519	FALSE	TRUE	FALSE	PaSNih	9785912	0.0416735	0.0339584	outcome	TRUE	reported	textfile	1.92e-06	0.012531	exposure	TRUE	reported	6hDtlh	textfile	3	1	FALSE
24.3735	rs78334599	A	G	A	G	-0.155896	-0.0504298	0.108792	0.0391752	FALSE	FALSE	FALSE	PaSNih	116128039	0.525314	0.0793951	outcome	TRUE	reported	textfile	7.93e-07	0.031577	exposure	TRUE	reported	6hDtlh	textfile	3	1	TRUE
25.4032	rs78853063	T	C	T	C	-0.118183	0.00527372	0.10887	0.0767559	FALSE	FALSE	FALSE	PaSNih	57482553	0.928819	0.059036	outcome	TRUE	reported	textfile	4.65e-07	0.023448	exposure	TRUE	reported	6hDtlh	textfile	3	1	TRUE
22.8674	rs9869622	T	C	T	C	-0.072601	-0.00339966	0.494075	0.144413	FALSE	FALSE	FALSE	PaSNih	16630314	0.938801	0.0442796	outcome	TRUE	reported	textfile	1.73e-06	0.015182	exposure	TRUE	reported	6hDtlh	textfile	3	1	TRUE

## Sheet: Overall LC_PCa
F statistic	SNP	effect_allele.exposure	other_allele.exposure	effect_allele.outcome	other_allele.outcome	beta.exposure	beta.outcome	eaf.exposure	eaf.outcome	remove	palindromic	ambiguous	id.outcome	pos.outcome	pval.outcome	se.outcome	outcome	mr_keep.outcome	pval_origin.outcome	data_source.outcome	pval.exposure	se.exposure	exposure	mr_keep.exposure	pval_origin.exposure	id.exposure	data_source.exposure	action	SNP_index	mr_keep
22.729	rs10265693	G	A	G	A	0.09404	0.0105667	0.111947	0.0773344	FALSE	FALSE	FALSE	x4lglR	131036046	0.675005	0.0252014	outcome	TRUE	reported	textfile	1.87e-06	0.019725	exposure	TRUE	reported	6hDtlh	textfile	3	1	TRUE
21.4467	rs10479542	A	T	A	T	0.055439	0.0158292	0.486855	0.360735	FALSE	TRUE	TRUE	x4lglR	179554240	0.257124	0.0139684	outcome	TRUE	reported	textfile	3.64e-06	0.011971	exposure	TRUE	reported	6hDtlh	textfile	3	1	FALSE
23.0169	rs10811609	G	A	G	A	0.094485	0.00703451	0.110324	0.0984565	FALSE	FALSE	FALSE	x4lglR	21746359	0.753399	0.0223914	outcome	TRUE	reported	textfile	1.61e-06	0.019694	exposure	TRUE	reported	6hDtlh	textfile	3	1	TRUE
21.6934	rs10984970	A	G	A	G	-0.107746	0.00381557	0.109044	0.0644648	FALSE	FALSE	FALSE	x4lglR	120638143	0.887659	0.0270096	outcome	TRUE	reported	textfile	3.2e-06	0.023133	exposure	TRUE	reported	6hDtlh	textfile	3	1	TRUE
26.27	rs112813285	T	C	T	C	-0.120372	0.00301148	0.011665	0.0799876	FALSE	FALSE	FALSE	x4lglR	63905817	0.90408	0.0249895	outcome	TRUE	reported	textfile	2.97e-07	0.023485	exposure	TRUE	reported	6hDtlh	textfile	3	1	TRUE
65.3945	rs11571833	T	A	T	A	0.472187	0.198284	0.103167	0.00890229	FALSE	TRUE	FALSE	x4lglR	32398489	0.0054987	0.071421	outcome	TRUE	reported	textfile	6.12e-16	0.05839	exposure	TRUE	reported	6hDtlh	textfile	3	1	FALSE
25.3912	rs117534741	A	G	A	G	0.211216	0.0003596	0.127631	0.00976306	FALSE	FALSE	FALSE	x4lglR	71674838	0.995745	0.0674282	outcome	TRUE	reported	textfile	4.68e-07	0.041916	exposure	TRUE	reported	6hDtlh	textfile	3	1	TRUE
22.1732	rs11941078	C	G	C	G	0.102946	-0.0161362	0.493448	0.125425	FALSE	TRUE	TRUE	x4lglR	110592565	0.430865	0.0204848	outcome	TRUE	reported	textfile	2.49e-06	0.021862	exposure	TRUE	reported	6hDtlh	textfile	3	1	FALSE
21.2	rs12081674	G	A	G	A	0.070788	-0.0363841	0.496941	0.13096	FALSE	FALSE	FALSE	x4lglR	89871466	0.0659386	0.0197865	outcome	TRUE	reported	textfile	4.14e-06	0.015374	exposure	TRUE	reported	6hDtlh	textfile	3	1	TRUE
24.6191	rs12593251	G	C	G	C	0.153504	-0.0920241	0.099599	0.0886709	FALSE	TRUE	FALSE	x4lglR	74771192	0.000152384	0.024299	outcome	TRUE	reported	textfile	6.98e-07	0.030937	exposure	TRUE	reported	6hDtlh	textfile	3	1	FALSE
23.4939	rs13080835	T	G	T	G	-0.056779	-0.00860151	0.493745	0.54967	FALSE	FALSE	FALSE	x4lglR	189639410	0.524809	0.0135254	outcome	TRUE	reported	textfile	1.25e-06	0.011714	exposure	TRUE	reported	6hDtlh	textfile	3	1	TRUE
23.6495	rs148791337	T	C	T	C	-0.283516	0.0849062	0.11195	0.00739577	FALSE	FALSE	FALSE	x4lglR	87356828	0.281585	0.078853	outcome	TRUE	reported	textfile	1.16e-06	0.058299	exposure	TRUE	reported	6hDtlh	textfile	3	1	TRUE
21.4729	rs150211	C	T	C	T	-0.151247	-0.0275353	0.01074	0.0322608	FALSE	FALSE	FALSE	x4lglR	18043455	0.466052	0.0377755	outcome	TRUE	reported	textfile	3.59e-06	0.032639	exposure	TRUE	reported	6hDtlh	textfile	3	1	TRUE
32.9272	rs151118057	A	G	A	G	-0.293875	-0.0215333	0.087649	0.0353726	FALSE	FALSE	FALSE	x4lglR	78696278	0.565171	0.0374376	outcome	TRUE	reported	textfile	9.56e-09	0.051213	exposure	TRUE	reported	6hDtlh	textfile	3	1	TRUE
28.2245	rs151124926	T	A	T	A	0.265265	0.0131046	0.494368	0.0215384	FALSE	TRUE	TRUE	x4lglR	67740157	0.776885	0.0462439	outcome	TRUE	reported	textfile	1.08e-07	0.04993	exposure	TRUE	reported	6hDtlh	textfile	3	1	FALSE
32.4085	rs1629083	C	T	C	T	0.067017	0.00801804	0.106895	0.526814	FALSE	FALSE	FALSE	x4lglR	118255861	0.551529	0.013465	outcome	TRUE	reported	textfile	1.25e-08	0.011772	exposure	TRUE	reported	6hDtlh	textfile	3	1	TRUE
27.0483	rs17181550	G	T	G	T	-0.062015	0.00138739	0.043937	0.449034	FALSE	FALSE	FALSE	x4lglR	72303817	0.918104	0.0134931	outcome	TRUE	reported	textfile	1.98e-07	0.011924	exposure	TRUE	reported	6hDtlh	textfile	3	1	TRUE
21.9632	rs17775239	A	T	A	T	0.063484	-0.0175101	0.11092	0.181945	FALSE	TRUE	FALSE	x4lglR	127884833	0.307001	0.017141	outcome	TRUE	reported	textfile	2.78e-06	0.013546	exposure	TRUE	reported	6hDtlh	textfile	3	1	FALSE
22.7607	rs188586526	T	G	T	G	0.269106	-0.0281654	0.11094	0.0229328	FALSE	FALSE	FALSE	x4lglR	54583273	0.532328	0.0451039	outcome	TRUE	reported	textfile	1.83e-06	0.056406	exposure	TRUE	reported	6hDtlh	textfile	3	1	TRUE
28.0756	rs191205566	T	C	T	C	0.337718	-0.0303019	0.109049	0.00528544	FALSE	FALSE	FALSE	x4lglR	99824951	0.746091	0.0935827	outcome	TRUE	reported	textfile	1.17e-07	0.063736	exposure	TRUE	reported	6hDtlh	textfile	3	1	TRUE
21.0797	rs215335	T	C	T	C	0.05488	-0.00215265	0.105111	0.515019	FALSE	FALSE	FALSE	x4lglR	47335812	0.872637	0.013428	outcome	TRUE	reported	textfile	4.41e-06	0.011953	exposure	TRUE	reported	6hDtlh	textfile	3	1	TRUE
21.8197	rs34357052	C	T	C	T	0.060623	-0.00531353	0.48739	0.316809	FALSE	FALSE	FALSE	x4lglR	141815981	0.712763	0.0144331	outcome	TRUE	reported	textfile	3e-06	0.012978	exposure	TRUE	reported	6hDtlh	textfile	3	1	TRUE
21.9413	rs35452836	T	A	T	A	0.060431	-0.0289355	0.127341	0.295017	FALSE	TRUE	FALSE	x4lglR	109378243	0.0499114	0.0147576	outcome	TRUE	reported	textfile	2.81e-06	0.012901	exposure	TRUE	reported	6hDtlh	textfile	3	1	FALSE
141.127	rs380286	A	G	A	G	-0.141287	-0.0104298	0.491331	0.478457	FALSE	FALSE	FALSE	x4lglR	1320132	0.435403	0.0133719	outcome	TRUE	reported	textfile	1.51e-32	0.011893	exposure	TRUE	reported	6hDtlh	textfile	3	1	TRUE
26.0093	rs3847711	G	A	G	A	0.090943	-0.0203606	0.104554	0.123161	FALSE	FALSE	FALSE	x4lglR	58440252	0.31753	0.0203698	outcome	TRUE	reported	textfile	3.4e-07	0.017832	exposure	TRUE	reported	6hDtlh	textfile	3	1	TRUE
24.9046	rs62560775	G	A	G	A	0.100389	0.00579345	0.109161	0.11094	FALSE	FALSE	FALSE	x4lglR	22052069	0.785852	0.021323	outcome	TRUE	reported	textfile	6.02e-07	0.020116	exposure	TRUE	reported	6hDtlh	textfile	3	1	TRUE
24.9589	rs62621207	T	A	T	A	0.14775	0.0882146	0.108888	0.0335478	FALSE	TRUE	FALSE	x4lglR	100912491	0.0172421	0.0370415	outcome	TRUE	reported	textfile	5.85e-07	0.029574	exposure	TRUE	reported	6hDtlh	textfile	3	1	FALSE
21.7793	rs631644	G	A	G	A	-0.064977	-0.0197203	0.040594	0.378578	FALSE	FALSE	FALSE	x4lglR	2280389	0.155149	0.0138722	outcome	TRUE	reported	textfile	3.06e-06	0.013923	exposure	TRUE	reported	6hDtlh	textfile	3	1	TRUE
32.3408	rs6920364	C	G	C	G	0.067709	0.00951043	0.125805	0.510801	FALSE	TRUE	TRUE	x4lglR	166962978	0.478295	0.013413	outcome	TRUE	reported	textfile	1.29e-08	0.011906	exposure	TRUE	reported	6hDtlh	textfile	3	1	FALSE
27.5682	rs77045810	C	A	C	A	-0.098034	-0.0199367	0.495471	0.158142	FALSE	FALSE	FALSE	x4lglR	168535779	0.277511	0.0183591	outcome	TRUE	reported	textfile	1.51e-07	0.018671	exposure	TRUE	reported	6hDtlh	textfile	3	1	TRUE
37.3154	rs77468143	G	T	G	T	-0.082663	-0.0194537	0.100456	0.293505	FALSE	FALSE	FALSE	x4lglR	49084427	0.187609	0.0147636	outcome	TRUE	reported	textfile	1e-09	0.013532	exposure	TRUE	reported	6hDtlh	textfile	3	1	TRUE
22.6711	rs7805022	A	T	A	T	0.059666	-0.0380673	0.111976	0.303453	FALSE	TRUE	FALSE	x4lglR	9785912	0.00904274	0.0145827	outcome	TRUE	reported	textfile	1.92e-06	0.012531	exposure	TRUE	reported	6hDtlh	textfile	3	1	FALSE
24.3735	rs78334599	A	G	A	G	-0.155896	0.0177786	0.108792	0.0396759	FALSE	FALSE	FALSE	x4lglR	116128039	0.599335	0.0338411	outcome	TRUE	reported	textfile	7.93e-07	0.031577	exposure	TRUE	reported	6hDtlh	textfile	3	1	TRUE
25.4032	rs78853063	T	C	T	C	-0.118183	0.000910798	0.10887	0.076464	FALSE	FALSE	FALSE	x4lglR	57482553	0.971208	0.0252343	outcome	TRUE	reported	textfile	4.65e-07	0.023448	exposure	TRUE	reported	6hDtlh	textfile	3	1	TRUE
22.8674	rs9869622	T	C	T	C	-0.072601	-0.0114541	0.494075	0.144179	FALSE	FALSE	FALSE	x4lglR	16630314	0.547934	0.0190629	outcome	TRUE	reported	textfile	1.73e-06	0.015182	exposure	TRUE	reported	6hDtlh	textfile	3	1	TRUE

## Sheet: LUAD_RCC
F statistic	SNP	effect_allele.exposure	other_allele.exposure	effect_allele.outcome	other_allele.outcome	beta.exposure	beta.outcome	eaf.exposure	eaf.outcome	remove	palindromic	ambiguous	id.outcome	pos.outcome	pval.outcome	se.outcome	outcome	mr_keep.outcome	pval_origin.outcome	data_source.outcome	pval.exposure	se.exposure	exposure	mr_keep.exposure	pval_origin.exposure	id.exposure	data_source.exposure	action	SNP_index	mr_keep
22.0941	rs1039766	T	C	T	C	0.105437	-0.0431602	0.490984	0.149561	FALSE	FALSE	FALSE	SEkEi2	65293011	0.295026	0.0412165	outcome	TRUE	reported	textfile	2.6e-06	0.022431	exposure	TRUE	reported	Jb62K5	textfile	3	1	TRUE
21.7507	rs10434093	A	G	A	G	-0.121768	0.0135626	0.429818	0.186902	FALSE	FALSE	FALSE	SEkEi2	75240065	0.719209	0.0377246	outcome	TRUE	reported	textfile	3.1e-06	0.026109	exposure	TRUE	reported	Jb62K5	textfile	3	1	TRUE
39.8388	rs1056562	T	C	T	C	0.102139	0.00946158	0.336896	0.50011	FALSE	FALSE	FALSE	SEkEi2	118254910	0.748361	0.0294935	outcome	TRUE	reported	textfile	2.76e-10	0.016182	exposure	TRUE	reported	Jb62K5	textfile	3	1	TRUE
24.2033	rs10758203	A	G	A	G	-0.087242	0.00464369	0.358877	0.28503	FALSE	FALSE	FALSE	SEkEi2	33421422	0.886979	0.0326726	outcome	TRUE	reported	textfile	8.67e-07	0.017733	exposure	TRUE	reported	Jb62K5	textfile	3	1	TRUE
22.9286	rs115882368	G	T	G	T	-0.319356	-0.102407	0.451362	0.0491467	FALSE	FALSE	FALSE	SEkEi2	173345499	0.14611	0.0704601	outcome	TRUE	reported	textfile	1.68e-06	0.066693	exposure	TRUE	reported	Jb62K5	textfile	3	1	TRUE
42.7224	rs11591710	C	A	C	A	0.150558	0.0819031	0.355768	0.108526	FALSE	FALSE	FALSE	SEkEi2	103927874	0.0846876	0.0475044	outcome	TRUE	reported	textfile	6.3e-11	0.023034	exposure	TRUE	reported	Jb62K5	textfile	3	1	TRUE
21.6274	rs11848063	G	A	G	A	-0.077651	0.0480843	0.335323	0.351637	FALSE	FALSE	FALSE	SEkEi2	46766242	0.121342	0.0310388	outcome	TRUE	reported	textfile	3.31e-06	0.016697	exposure	TRUE	reported	Jb62K5	textfile	3	1	TRUE
25.0439	rs11855650	T	G	T	G	0.082944	-0.0324709	0.241198	0.407798	FALSE	FALSE	FALSE	SEkEi2	70139434	0.279566	0.0300297	outcome	TRUE	reported	textfile	5.6e-07	0.016574	exposure	TRUE	reported	Jb62K5	textfile	3	1	TRUE
46.9053	rs13080835	T	G	T	G	-0.110739	-0.0554564	0.435195	0.552796	FALSE	FALSE	FALSE	SEkEi2	189639410	0.0614979	0.0296574	outcome	TRUE	reported	textfile	7.45e-12	0.016169	exposure	TRUE	reported	Jb62K5	textfile	3	1	TRUE
21.5874	rs147560684	T	G	T	G	-0.219672	-0.126571	0.401902	0.0128061	FALSE	FALSE	FALSE	SEkEi2	121779076	0.317525	0.126627	outcome	TRUE	reported	textfile	3.38e-06	0.047279	exposure	TRUE	reported	Jb62K5	textfile	3	1	TRUE
22.954	rs1512829	G	A	G	A	0.091534	0.0234593	0.355074	0.201661	FALSE	FALSE	FALSE	SEkEi2	9929710	0.523206	0.0367465	outcome	TRUE	reported	textfile	1.66e-06	0.019105	exposure	TRUE	reported	Jb62K5	textfile	3	1	TRUE
21.6845	rs17181550	G	T	G	T	-0.076701	-0.0140772	0.033322	0.449126	FALSE	FALSE	FALSE	SEkEi2	72303817	0.636116	0.0297529	outcome	TRUE	reported	textfile	3.21e-06	0.016471	exposure	TRUE	reported	Jb62K5	textfile	3	1	TRUE
27.7006	rs2316515	A	G	A	G	-0.086122	0.0197946	0.408414	0.382595	FALSE	FALSE	FALSE	SEkEi2	410848	0.51407	0.0303358	outcome	TRUE	reported	textfile	1.42e-07	0.016363	exposure	TRUE	reported	Jb62K5	textfile	3	1	TRUE
26.6167	rs2320614	C	T	C	T	0.084642	0.0491269	0.422372	0.547771	FALSE	FALSE	FALSE	SEkEi2	163148970	0.0983173	0.0297187	outcome	TRUE	reported	textfile	2.48e-07	0.016406	exposure	TRUE	reported	Jb62K5	textfile	3	1	TRUE
23.2226	rs2608029	G	C	G	C	0.080965	-0.0488121	0.395417	0.310936	FALSE	TRUE	FALSE	SEkEi2	128157880	0.125979	0.0319002	outcome	TRUE	reported	textfile	1.44e-06	0.016801	exposure	TRUE	reported	Jb62K5	textfile	3	1	FALSE
28.888	rs35772018	C	T	C	T	0.379055	0.0559417	0.408572	0.025282	FALSE	FALSE	FALSE	SEkEi2	150730677	0.552777	0.0942408	outcome	TRUE	reported	textfile	7.66e-08	0.070524	exposure	TRUE	reported	Jb62K5	textfile	3	1	TRUE
91.7682	rs421629	A	G	A	G	-0.15659	0.0177735	0.413238	0.478491	FALSE	FALSE	FALSE	SEkEi2	1320021	0.545721	0.0294174	outcome	TRUE	reported	textfile	9.75e-22	0.016346	exposure	TRUE	reported	Jb62K5	textfile	3	1	TRUE
21.338	rs444210	A	G	A	G	0.07482	0.0422201	0.401905	0.505583	FALSE	FALSE	FALSE	SEkEi2	166976754	0.151985	0.0294718	outcome	TRUE	reported	textfile	3.85e-06	0.016197	exposure	TRUE	reported	Jb62K5	textfile	3	1	TRUE
26.0131	rs59396197	A	G	A	G	-0.215185	0.0287359	0.468341	0.0227717	FALSE	FALSE	FALSE	SEkEi2	139675756	0.76695	0.0969603	outcome	TRUE	reported	textfile	3.39e-07	0.04219	exposure	TRUE	reported	Jb62K5	textfile	3	1	TRUE
35.7588	rs62560775	G	A	G	A	0.165878	-0.00833048	0.360051	0.11055	FALSE	FALSE	FALSE	SEkEi2	22052069	0.859645	0.0471112	outcome	TRUE	reported	textfile	2.23e-09	0.027739	exposure	TRUE	reported	Jb62K5	textfile	3	1	TRUE
21.4219	rs639436	A	G	A	G	-0.097762	0.0238969	0.02988	0.28257	FALSE	FALSE	FALSE	SEkEi2	55521344	0.469848	0.0330649	outcome	TRUE	reported	textfile	3.68e-06	0.021122	exposure	TRUE	reported	Jb62K5	textfile	3	1	TRUE
28.4119	rs67824503	C	T	C	T	-0.102668	-0.00598212	0.395106	0.224724	FALSE	FALSE	FALSE	SEkEi2	128523018	0.865941	0.0354356	outcome	TRUE	reported	textfile	9.8e-08	0.019261	exposure	TRUE	reported	Jb62K5	textfile	3	1	TRUE
23.7084	rs6897545	C	G	C	G	-0.094633	0.0357769	0.409062	0.250608	FALSE	TRUE	FALSE	SEkEi2	1619020	0.294033	0.0340954	outcome	TRUE	reported	textfile	1.12e-06	0.019435	exposure	TRUE	reported	Jb62K5	textfile	3	1	FALSE
21.2335	rs75227923	A	G	A	G	0.375773	-0.0359466	0.491253	0.00544793	FALSE	FALSE	FALSE	SEkEi2	199247989	0.859641	0.203282	outcome	TRUE	reported	textfile	4.06e-06	0.081547	exposure	TRUE	reported	Jb62K5	textfile	3	1	TRUE
153.005	rs7705526	A	C	A	C	0.222222	0.0873078	0.418182	0.322928	FALSE	FALSE	FALSE	SEkEi2	1285859	0.00510799	0.0311798	outcome	TRUE	reported	textfile	3.8e-35	0.017965	exposure	TRUE	reported	Jb62K5	textfile	3	1	TRUE
67.9368	rs77468143	G	T	G	T	-0.155058	0.0173544	0.325249	0.29326	FALSE	FALSE	FALSE	SEkEi2	49084427	0.593278	0.0324933	outcome	TRUE	reported	textfile	1.69e-16	0.018812	exposure	TRUE	reported	Jb62K5	textfile	3	1	TRUE
24.7628	rs78442819	C	G	C	G	-0.114838	-0.0384331	0.033331	0.274003	FALSE	TRUE	FALSE	SEkEi2	10647125	0.24694	0.0331946	outcome	TRUE	reported	textfile	6.48e-07	0.023077	exposure	TRUE	reported	Jb62K5	textfile	3	1	FALSE
25.684	rs79294676	A	G	A	G	0.497988	0.103379	0.490728	0.0195792	FALSE	FALSE	FALSE	SEkEi2	67277529	0.330928	0.106331	outcome	TRUE	reported	textfile	4.02e-07	0.098261	exposure	TRUE	reported	Jb62K5	textfile	3	1	TRUE
26.4169	rs79421398	C	T	C	T	0.209725	0.0428562	0.032732	0.0645045	FALSE	FALSE	FALSE	SEkEi2	23161171	0.484575	0.0613139	outcome	TRUE	reported	textfile	2.75e-07	0.040804	exposure	TRUE	reported	Jb62K5	textfile	3	1	TRUE
37.3313	rs885518	G	A	G	A	0.154547	0.0794431	0.369577	0.125287	FALSE	FALSE	FALSE	SEkEi2	21830158	0.0754449	0.0446874	outcome	TRUE	reported	textfile	9.96e-10	0.025294	exposure	TRUE	reported	Jb62K5	textfile	3	1	TRUE
29.1871	rs9387479	C	T	C	T	-0.087938	-0.0347532	0.402362	0.577102	FALSE	FALSE	FALSE	SEkEi2	117471449	0.245127	0.0299012	outcome	TRUE	reported	textfile	6.57e-08	0.016277	exposure	TRUE	reported	Jb62K5	textfile	3	1	TRUE
24.835	rs9668978	T	G	T	G	0.091473	-0.0260849	0.335449	0.386411	FALSE	FALSE	FALSE	SEkEi2	64519457	0.391994	0.0304728	outcome	TRUE	reported	textfile	6.24e-07	0.018355	exposure	TRUE	reported	Jb62K5	textfile	3	1	TRUE
23.8375	rs9960703	C	T	C	T	-0.085267	-0.0111909	0.033107	0.440145	FALSE	FALSE	FALSE	SEkEi2	9780849	0.707695	0.0298461	outcome	TRUE	reported	textfile	1.05e-06	0.017464	exposure	TRUE	reported	Jb62K5	textfile	3	1	TRUE

## Sheet: LUAD_BCa
F statistic	SNP	effect_allele.exposure	other_allele.exposure	effect_allele.outcome	other_allele.outcome	beta.exposure	beta.outcome	eaf.exposure	eaf.outcome	remove	palindromic	ambiguous	id.outcome	pos.outcome	pval.outcome	se.outcome	outcome	mr_keep.outcome	pval_origin.outcome	data_source.outcome	pval.exposure	se.exposure	exposure	mr_keep.exposure	pval_origin.exposure	id.exposure	data_source.exposure	action	SNP_index	mr_keep
22.0941	rs1039766	T	C	T	C	0.105437	0.0255237	0.490984	0.149623	FALSE	FALSE	FALSE	Gm2DmK	65293011	0.558581	0.0436339	outcome	TRUE	reported	textfile	2.6e-06	0.022431	exposure	TRUE	reported	Jb62K5	textfile	3	1	TRUE
21.7507	rs10434093	A	G	A	G	-0.121768	0.0395171	0.429818	0.186917	FALSE	FALSE	FALSE	Gm2DmK	75240065	0.322074	0.039908	outcome	TRUE	reported	textfile	3.1e-06	0.026109	exposure	TRUE	reported	Jb62K5	textfile	3	1	TRUE
39.8388	rs1056562	T	C	T	C	0.102139	-0.0247149	0.336896	0.500053	FALSE	FALSE	FALSE	Gm2DmK	118254910	0.428078	0.0311866	outcome	TRUE	reported	textfile	2.76e-10	0.016182	exposure	TRUE	reported	Jb62K5	textfile	3	1	TRUE
24.2033	rs10758203	A	G	A	G	-0.087242	0.00562955	0.358877	0.285066	FALSE	FALSE	FALSE	Gm2DmK	33421422	0.87046	0.0345214	outcome	TRUE	reported	textfile	8.67e-07	0.017733	exposure	TRUE	reported	Jb62K5	textfile	3	1	TRUE
22.9286	rs115882368	G	T	G	T	-0.319356	-0.0242267	0.451362	0.0491776	FALSE	FALSE	FALSE	Gm2DmK	173345499	0.743848	0.0741416	outcome	TRUE	reported	textfile	1.68e-06	0.066693	exposure	TRUE	reported	Jb62K5	textfile	3	1	TRUE
42.7224	rs11591710	C	A	C	A	0.150558	0.0449828	0.355768	0.108491	FALSE	FALSE	FALSE	Gm2DmK	103927874	0.372321	0.0504215	outcome	TRUE	reported	textfile	6.3e-11	0.023034	exposure	TRUE	reported	Jb62K5	textfile	3	1	TRUE
21.6274	rs11848063	G	A	G	A	-0.077651	-0.0119734	0.335323	0.351568	FALSE	FALSE	FALSE	Gm2DmK	46766242	0.715657	0.0328697	outcome	TRUE	reported	textfile	3.31e-06	0.016697	exposure	TRUE	reported	Jb62K5	textfile	3	1	TRUE
25.0439	rs11855650	T	G	T	G	0.082944	0.0172534	0.241198	0.407861	FALSE	FALSE	FALSE	Gm2DmK	70139434	0.587262	0.0317855	outcome	TRUE	reported	textfile	5.6e-07	0.016574	exposure	TRUE	reported	Jb62K5	textfile	3	1	TRUE
46.9053	rs13080835	T	G	T	G	-0.110739	-0.0475627	0.435195	0.552798	FALSE	FALSE	FALSE	Gm2DmK	189639410	0.130911	0.0314876	outcome	TRUE	reported	textfile	7.45e-12	0.016169	exposure	TRUE	reported	Jb62K5	textfile	3	1	TRUE
21.5874	rs147560684	T	G	T	G	-0.219672	0.211378	0.401902	0.0128421	FALSE	FALSE	FALSE	Gm2DmK	121779076	0.106093	0.130802	outcome	TRUE	reported	textfile	3.38e-06	0.047279	exposure	TRUE	reported	Jb62K5	textfile	3	1	TRUE
22.954	rs1512829	G	A	G	A	0.091534	-0.00924563	0.355074	0.201618	FALSE	FALSE	FALSE	Gm2DmK	9929710	0.812246	0.0389241	outcome	TRUE	reported	textfile	1.66e-06	0.019105	exposure	TRUE	reported	Jb62K5	textfile	3	1	TRUE
21.6845	rs17181550	G	T	G	T	-0.076701	0.0373665	0.033322	0.449208	FALSE	FALSE	FALSE	Gm2DmK	72303817	0.23534	0.0314873	outcome	TRUE	reported	textfile	3.21e-06	0.016471	exposure	TRUE	reported	Jb62K5	textfile	3	1	TRUE
27.7006	rs2316515	A	G	A	G	-0.086122	-0.0107607	0.408414	0.382559	FALSE	FALSE	FALSE	Gm2DmK	410848	0.738253	0.0322015	outcome	TRUE	reported	textfile	1.42e-07	0.016363	exposure	TRUE	reported	Jb62K5	textfile	3	1	TRUE
26.6167	rs2320614	C	T	C	T	0.084642	0.0218157	0.422372	0.547726	FALSE	FALSE	FALSE	Gm2DmK	163148970	0.487515	0.0314226	outcome	TRUE	reported	textfile	2.48e-07	0.016406	exposure	TRUE	reported	Jb62K5	textfile	3	1	TRUE
23.2226	rs2608029	G	C	G	C	0.080965	0.0180083	0.395417	0.311028	FALSE	TRUE	FALSE	Gm2DmK	128157880	0.594191	0.033801	outcome	TRUE	reported	textfile	1.44e-06	0.016801	exposure	TRUE	reported	Jb62K5	textfile	3	1	FALSE
28.888	rs35772018	C	T	C	T	0.379055	0.0487813	0.408572	0.0252841	FALSE	FALSE	FALSE	Gm2DmK	150730677	0.623042	0.0992409	outcome	TRUE	reported	textfile	7.66e-08	0.070524	exposure	TRUE	reported	Jb62K5	textfile	3	1	TRUE
21.338	rs444210	A	G	A	G	0.07482	0.00384428	0.401905	0.505474	FALSE	FALSE	FALSE	Gm2DmK	166976754	0.902297	0.0313154	outcome	TRUE	reported	textfile	3.85e-06	0.016197	exposure	TRUE	reported	Jb62K5	textfile	3	1	TRUE
26.0131	rs59396197	A	G	A	G	-0.215185	0.0179838	0.468341	0.0227772	FALSE	FALSE	FALSE	Gm2DmK	139675756	0.857475	0.100139	outcome	TRUE	reported	textfile	3.39e-07	0.04219	exposure	TRUE	reported	Jb62K5	textfile	3	1	TRUE
35.7588	rs62560775	G	A	G	A	0.165878	-0.0308855	0.360051	0.110533	FALSE	FALSE	FALSE	Gm2DmK	22052069	0.537528	0.0500936	outcome	TRUE	reported	textfile	2.23e-09	0.027739	exposure	TRUE	reported	Jb62K5	textfile	3	1	TRUE
21.4219	rs639436	A	G	A	G	-0.097762	-0.0197858	0.02988	0.282482	FALSE	FALSE	FALSE	Gm2DmK	55521344	0.573395	0.0351399	outcome	TRUE	reported	textfile	3.68e-06	0.021122	exposure	TRUE	reported	Jb62K5	textfile	3	1	TRUE
28.4119	rs67824503	C	T	C	T	-0.102668	-0.00844475	0.395106	0.224725	FALSE	FALSE	FALSE	Gm2DmK	128523018	0.821345	0.0373966	outcome	TRUE	reported	textfile	9.8e-08	0.019261	exposure	TRUE	reported	Jb62K5	textfile	3	1	TRUE
23.7084	rs6897545	C	G	C	G	-0.094633	0.0121702	0.409062	0.250586	FALSE	TRUE	FALSE	Gm2DmK	1619020	0.734409	0.0358722	outcome	TRUE	reported	textfile	1.12e-06	0.019435	exposure	TRUE	reported	Jb62K5	textfile	3	1	FALSE
21.2335	rs75227923	A	G	A	G	0.375773	-0.0781071	0.491253	0.0054478	FALSE	FALSE	FALSE	Gm2DmK	199247989	0.7123	0.211806	outcome	TRUE	reported	textfile	4.06e-06	0.081547	exposure	TRUE	reported	Jb62K5	textfile	3	1	TRUE
67.9368	rs77468143	G	T	G	T	-0.155058	0.0369314	0.325249	0.29328	FALSE	FALSE	FALSE	Gm2DmK	49084427	0.284449	0.0345031	outcome	TRUE	reported	textfile	1.69e-16	0.018812	exposure	TRUE	reported	Jb62K5	textfile	3	1	TRUE
24.7628	rs78442819	C	G	C	G	-0.114838	-0.0416634	0.033331	0.274029	FALSE	TRUE	FALSE	Gm2DmK	10647125	0.23517	0.0350954	outcome	TRUE	reported	textfile	6.48e-07	0.023077	exposure	TRUE	reported	Jb62K5	textfile	3	1	FALSE
25.684	rs79294676	A	G	A	G	0.497988	0.0216072	0.490728	0.0195657	FALSE	FALSE	FALSE	Gm2DmK	67277529	0.848253	0.112921	outcome	TRUE	reported	textfile	4.02e-07	0.098261	exposure	TRUE	reported	Jb62K5	textfile	3	1	TRUE
26.4169	rs79421398	C	T	C	T	0.209725	0.124712	0.032732	0.0645283	FALSE	FALSE	FALSE	Gm2DmK	23161171	0.0562821	0.0653341	outcome	TRUE	reported	textfile	2.75e-07	0.040804	exposure	TRUE	reported	Jb62K5	textfile	3	1	TRUE
37.3313	rs885518	G	A	G	A	0.154547	-0.102218	0.369577	0.125153	FALSE	FALSE	FALSE	Gm2DmK	21830158	0.0311731	0.047436	outcome	TRUE	reported	textfile	9.96e-10	0.025294	exposure	TRUE	reported	Jb62K5	textfile	3	1	TRUE
29.1871	rs9387479	C	T	C	T	-0.087938	0.0145713	0.402362	0.577174	FALSE	FALSE	FALSE	Gm2DmK	117471449	0.645009	0.0316281	outcome	TRUE	reported	textfile	6.57e-08	0.016277	exposure	TRUE	reported	Jb62K5	textfile	3	1	TRUE
24.835	rs9668978	T	G	T	G	0.091473	-0.049214	0.335449	0.386378	FALSE	FALSE	FALSE	Gm2DmK	64519457	0.127443	0.0322871	outcome	TRUE	reported	textfile	6.24e-07	0.018355	exposure	TRUE	reported	Jb62K5	textfile	3	1	TRUE
23.8375	rs9960703	C	T	C	T	-0.085267	-0.0100222	0.033107	0.440143	FALSE	FALSE	FALSE	Gm2DmK	9780849	0.751498	0.0316493	outcome	TRUE	reported	textfile	1.05e-06	0.017464	exposure	TRUE	reported	Jb62K5	textfile	3	1	TRUE

## Sheet: LUAD_PCa
F statistic	SNP	effect_allele.exposure	other_allele.exposure	effect_allele.outcome	other_allele.outcome	beta.exposure	beta.outcome	eaf.exposure	eaf.outcome	remove	palindromic	ambiguous	id.outcome	pos.outcome	pval.outcome	se.outcome	outcome	mr_keep.outcome	pval_origin.outcome	data_source.outcome	pval.exposure	se.exposure	exposure	mr_keep.exposure	pval_origin.exposure	id.exposure	data_source.exposure	action	SNP_index	mr_keep
22.0941	rs1039766	T	C	T	C	0.105437	-0.00748454	0.490984	0.149954	FALSE	FALSE	FALSE	qBK8ed	65293011	0.689925	0.0187603	outcome	TRUE	reported	textfile	2.6e-06	0.022431	exposure	TRUE	reported	Jb62K5	textfile	3	1	TRUE
21.7507	rs10434093	A	G	A	G	-0.121768	-0.00522257	0.429818	0.187516	FALSE	FALSE	FALSE	qBK8ed	75240065	0.760428	0.0171277	outcome	TRUE	reported	textfile	3.1e-06	0.026109	exposure	TRUE	reported	Jb62K5	textfile	3	1	TRUE
39.8388	rs1056562	T	C	T	C	0.102139	0.00968315	0.336896	0.500092	FALSE	FALSE	FALSE	qBK8ed	118254910	0.470865	0.0134288	outcome	TRUE	reported	textfile	2.76e-10	0.016182	exposure	TRUE	reported	Jb62K5	textfile	3	1	TRUE
24.2033	rs10758203	A	G	A	G	-0.087242	-0.00162452	0.358877	0.285586	FALSE	FALSE	FALSE	qBK8ed	33421422	0.912805	0.0148357	outcome	TRUE	reported	textfile	8.67e-07	0.017733	exposure	TRUE	reported	Jb62K5	textfile	3	1	TRUE
21.6274	rs11848063	G	A	G	A	-0.077651	-0.0067127	0.335323	0.352905	FALSE	FALSE	FALSE	qBK8ed	46766242	0.633695	0.0140865	outcome	TRUE	reported	textfile	3.31e-06	0.016697	exposure	TRUE	reported	Jb62K5	textfile	3	1	TRUE
25.0439	rs11855650	T	G	T	G	0.082944	-0.0148241	0.241198	0.407271	FALSE	FALSE	FALSE	qBK8ed	70139434	0.276692	0.0136278	outcome	TRUE	reported	textfile	5.6e-07	0.016574	exposure	TRUE	reported	Jb62K5	textfile	3	1	TRUE
46.9053	rs13080835	T	G	T	G	-0.110739	-0.00860151	0.435195	0.54967	FALSE	FALSE	FALSE	qBK8ed	189639410	0.524809	0.0135254	outcome	TRUE	reported	textfile	7.45e-12	0.016169	exposure	TRUE	reported	Jb62K5	textfile	3	1	TRUE
21.5874	rs147560684	T	G	T	G	-0.219672	0.0124838	0.401902	0.0136903	FALSE	FALSE	FALSE	qBK8ed	121779076	0.822447	0.0556322	outcome	TRUE	reported	textfile	3.38e-06	0.047279	exposure	TRUE	reported	Jb62K5	textfile	3	1	TRUE
22.954	rs1512829	G	A	G	A	0.091534	0.00617269	0.355074	0.202679	FALSE	FALSE	FALSE	qBK8ed	9929710	0.711117	0.0166669	outcome	TRUE	reported	textfile	1.66e-06	0.019105	exposure	TRUE	reported	Jb62K5	textfile	3	1	TRUE
21.6845	rs17181550	G	T	G	T	-0.076701	0.00138739	0.033322	0.449034	FALSE	FALSE	FALSE	qBK8ed	72303817	0.918104	0.0134931	outcome	TRUE	reported	textfile	3.21e-06	0.016471	exposure	TRUE	reported	Jb62K5	textfile	3	1	TRUE
27.7006	rs2316515	A	G	A	G	-0.086122	-0.0139765	0.408414	0.38257	FALSE	FALSE	FALSE	qBK8ed	410848	0.311385	0.0138063	outcome	TRUE	reported	textfile	1.42e-07	0.016363	exposure	TRUE	reported	Jb62K5	textfile	3	1	TRUE
26.6167	rs2320614	C	T	C	T	0.084642	0.00672177	0.422372	0.547146	FALSE	FALSE	FALSE	qBK8ed	163148970	0.618351	0.0134924	outcome	TRUE	reported	textfile	2.48e-07	0.016406	exposure	TRUE	reported	Jb62K5	textfile	3	1	TRUE
23.2226	rs2608029	G	C	G	C	0.080965	0.0108593	0.395417	0.311206	FALSE	TRUE	FALSE	qBK8ed	128157880	0.450682	0.0143969	outcome	TRUE	reported	textfile	1.44e-06	0.016801	exposure	TRUE	reported	Jb62K5	textfile	3	1	FALSE
28.888	rs35772018	C	T	C	T	0.379055	0.0119725	0.408572	0.0252257	FALSE	FALSE	FALSE	qBK8ed	150730677	0.780153	0.0428938	outcome	TRUE	reported	textfile	7.66e-08	0.070524	exposure	TRUE	reported	Jb62K5	textfile	3	1	TRUE
91.7682	rs421629	A	G	A	G	-0.15659	-0.01036	0.413238	0.478457	FALSE	FALSE	FALSE	qBK8ed	1320021	0.438502	0.0133725	outcome	TRUE	reported	textfile	9.75e-22	0.016346	exposure	TRUE	reported	Jb62K5	textfile	3	1	TRUE
21.338	rs444210	A	G	A	G	0.07482	0.011357	0.401905	0.503736	FALSE	FALSE	FALSE	qBK8ed	166976754	0.397704	0.0134286	outcome	TRUE	reported	textfile	3.85e-06	0.016197	exposure	TRUE	reported	Jb62K5	textfile	3	1	TRUE
26.0131	rs59396197	A	G	A	G	-0.215185	-0.00101457	0.468341	0.023432	FALSE	FALSE	FALSE	qBK8ed	139675756	0.981267	0.0432098	outcome	TRUE	reported	textfile	3.39e-07	0.04219	exposure	TRUE	reported	Jb62K5	textfile	3	1	TRUE
35.7588	rs62560775	G	A	G	A	0.165878	0.00579345	0.360051	0.11094	FALSE	FALSE	FALSE	qBK8ed	22052069	0.785852	0.021323	outcome	TRUE	reported	textfile	2.23e-09	0.027739	exposure	TRUE	reported	Jb62K5	textfile	3	1	TRUE
21.4219	rs639436	A	G	A	G	-0.097762	-0.00723695	0.02988	0.281753	FALSE	FALSE	FALSE	qBK8ed	55521344	0.630552	0.0150472	outcome	TRUE	reported	textfile	3.68e-06	0.021122	exposure	TRUE	reported	Jb62K5	textfile	3	1	TRUE
28.4119	rs67824503	C	T	C	T	-0.102668	-0.0100864	0.395106	0.225068	FALSE	FALSE	FALSE	qBK8ed	128523018	0.528139	0.0159886	outcome	TRUE	reported	textfile	9.8e-08	0.019261	exposure	TRUE	reported	Jb62K5	textfile	3	1	TRUE
23.7084	rs6897545	C	G	C	G	-0.094633	0.0510697	0.409062	0.251305	FALSE	TRUE	FALSE	qBK8ed	1619020	0.000863475	0.0153288	outcome	TRUE	reported	textfile	1.12e-06	0.019435	exposure	TRUE	reported	Jb62K5	textfile	3	1	FALSE
21.2335	rs75227923	A	G	A	G	0.375773	-0.129272	0.491253	0.00565904	FALSE	FALSE	FALSE	qBK8ed	199247989	0.156641	0.0912645	outcome	TRUE	reported	textfile	4.06e-06	0.081547	exposure	TRUE	reported	Jb62K5	textfile	3	1	TRUE
67.9368	rs77468143	G	T	G	T	-0.155058	-0.0194537	0.325249	0.293505	FALSE	FALSE	FALSE	qBK8ed	49084427	0.187609	0.0147636	outcome	TRUE	reported	textfile	1.69e-16	0.018812	exposure	TRUE	reported	Jb62K5	textfile	3	1	TRUE
24.7628	rs78442819	C	G	C	G	-0.114838	-0.011678	0.033331	0.274413	FALSE	TRUE	FALSE	qBK8ed	10647125	0.437664	0.0150462	outcome	TRUE	reported	textfile	6.48e-07	0.023077	exposure	TRUE	reported	Jb62K5	textfile	3	1	FALSE
25.684	rs79294676	A	G	A	G	0.497988	-0.0203031	0.490728	0.0191992	FALSE	FALSE	FALSE	qBK8ed	67277529	0.676661	0.0486856	outcome	TRUE	reported	textfile	4.02e-07	0.098261	exposure	TRUE	reported	Jb62K5	textfile	3	1	TRUE
26.4169	rs79421398	C	T	C	T	0.209725	0.0171678	0.032732	0.0644347	FALSE	FALSE	FALSE	qBK8ed	23161171	0.538067	0.0278815	outcome	TRUE	reported	textfile	2.75e-07	0.040804	exposure	TRUE	reported	Jb62K5	textfile	3	1	TRUE
37.3313	rs885518	G	A	G	A	0.154547	0.0195234	0.369577	0.124353	FALSE	FALSE	FALSE	qBK8ed	21830158	0.335217	0.0202596	outcome	TRUE	reported	textfile	9.96e-10	0.025294	exposure	TRUE	reported	Jb62K5	textfile	3	1	TRUE
29.1871	rs9387479	C	T	C	T	-0.087938	0.0224874	0.402362	0.575812	FALSE	FALSE	FALSE	qBK8ed	117471449	0.0970756	0.0135532	outcome	TRUE	reported	textfile	6.57e-08	0.016277	exposure	TRUE	reported	Jb62K5	textfile	3	1	TRUE
24.835	rs9668978	T	G	T	G	0.091473	0.0117965	0.335449	0.386295	FALSE	FALSE	FALSE	qBK8ed	64519457	0.394215	0.0138456	outcome	TRUE	reported	textfile	6.24e-07	0.018355	exposure	TRUE	reported	Jb62K5	textfile	3	1	TRUE
23.8375	rs9960703	C	T	C	T	-0.085267	0.0203831	0.033107	0.440001	FALSE	FALSE	FALSE	qBK8ed	9780849	0.132876	0.0135629	outcome	TRUE	reported	textfile	1.05e-06	0.017464	exposure	TRUE	reported	Jb62K5	textfile	3	1	TRUE

## Sheet: LUSC_RCC
F statistic	SNP	effect_allele.exposure	other_allele.exposure	effect_allele.outcome	other_allele.outcome	beta.exposure	beta.outcome	eaf.exposure	eaf.outcome	remove	palindromic	ambiguous	id.outcome	pos.outcome	pval.outcome	se.outcome	outcome	mr_keep.outcome	pval_origin.outcome	data_source.outcome	pval.exposure	se.exposure	exposure	mr_keep.exposure	pval_origin.exposure	id.exposure	data_source.exposure	action	SNP_index	mr_keep
25.9141	rs10146472	G	A	G	A	-0.11818	-0.00574302	0.084409	0.2287	FALSE	FALSE	FALSE	lOCU0J	33545815	0.870678	0.0352771	outcome	TRUE	reported	textfile	3.57e-07	0.023215	exposure	TRUE	reported	aGwj1K	textfile	3	1	TRUE
23.3715	rs10174077	T	C	T	C	0.094664	-0.0404795	0.49327	0.457106	FALSE	FALSE	FALSE	lOCU0J	151625198	0.172966	0.0297046	outcome	TRUE	reported	textfile	1.33e-06	0.019581	exposure	TRUE	reported	aGwj1K	textfile	3	1	TRUE
25.4152	rs111960002	C	T	C	T	0.310149	0.08733	0.08933	0.0428194	FALSE	FALSE	FALSE	lOCU0J	143640250	0.239545	0.0742524	outcome	TRUE	reported	textfile	4.62e-07	0.06152	exposure	TRUE	reported	aGwj1K	textfile	3	1	TRUE
64.4733	rs11571818	C	T	C	T	0.753896	0.0449656	0.08557	0.00944456	FALSE	FALSE	FALSE	lOCU0J	32394673	0.777129	0.158854	outcome	TRUE	reported	textfile	9.77e-16	0.093889	exposure	TRUE	reported	aGwj1K	textfile	3	1	TRUE
24.9156	rs117534741	A	G	A	G	0.341053	0.0841054	0.089436	0.00978123	FALSE	FALSE	FALSE	lOCU0J	71674838	0.568704	0.147563	outcome	TRUE	reported	textfile	5.99e-07	0.068325	exposure	TRUE	reported	aGwj1K	textfile	3	1	TRUE
21.0762	rs117723999	T	G	T	G	0.450515	-0.113295	0.089432	0.0267087	FALSE	FALSE	FALSE	lOCU0J	97468107	0.222529	0.0928772	outcome	TRUE	reported	textfile	4.41e-06	0.098131	exposure	TRUE	reported	aGwj1K	textfile	3	1	TRUE
20.9872	rs118166185	T	G	T	G	-0.199486	0.0897708	0.08492	0.0771836	FALSE	FALSE	FALSE	lOCU0J	111451555	0.106164	0.0555624	outcome	TRUE	reported	textfile	4.62e-06	0.043544	exposure	TRUE	reported	aGwj1K	textfile	3	1	TRUE
22.3889	rs13031455	C	T	C	T	-0.089861	-0.0259724	0.494432	0.326576	FALSE	FALSE	FALSE	lOCU0J	17602890	0.409153	0.031467	outcome	TRUE	reported	textfile	2.23e-06	0.018991	exposure	TRUE	reported	aGwj1K	textfile	3	1	TRUE
24.6092	rs1333040	C	T	C	T	0.093631	0.00242854	0.089308	0.539122	FALSE	FALSE	FALSE	lOCU0J	22083405	0.934329	0.0294727	outcome	TRUE	reported	textfile	7.02e-07	0.018874	exposure	TRUE	reported	aGwj1K	textfile	3	1	TRUE
22.8566	rs138809958	C	A	C	A	0.359268	-0.0108273	0.088239	0.00556994	FALSE	FALSE	FALSE	lOCU0J	70271142	0.955737	0.195075	outcome	TRUE	reported	textfile	1.75e-06	0.075146	exposure	TRUE	reported	aGwj1K	textfile	3	1	TRUE
22.5484	rs151066755	G	C	G	C	0.280523	0.0849826	0.494909	0.0844134	FALSE	TRUE	TRUE	lOCU0J	209017129	0.110516	0.0532513	outcome	TRUE	reported	textfile	2.05e-06	0.059075	exposure	TRUE	reported	aGwj1K	textfile	3	1	FALSE
20.8762	rs1534979	T	C	T	C	0.090793	-0.0294513	0.018592	0.303854	FALSE	FALSE	FALSE	lOCU0J	2350867	0.358678	0.032086	outcome	TRUE	reported	textfile	4.9e-06	0.019871	exposure	TRUE	reported	aGwj1K	textfile	3	1	TRUE
23.6536	rs17880096	C	G	C	G	-0.29785	0.261744	0.010738	0.0645269	FALSE	TRUE	FALSE	lOCU0J	28709214	2.38408e-06	0.0554802	outcome	TRUE	reported	textfile	1.15e-06	0.061241	exposure	TRUE	reported	aGwj1K	textfile	3	1	FALSE
20.9822	rs184716813	C	T	C	T	0.329811	-0.0830917	0.089194	0.00917829	FALSE	FALSE	FALSE	lOCU0J	111388967	0.592893	0.155414	outcome	TRUE	reported	textfile	4.63e-06	0.072	exposure	TRUE	reported	aGwj1K	textfile	3	1	TRUE
21.3951	rs2674946	T	A	T	A	0.097812	-0.0282884	0.027407	0.265933	FALSE	TRUE	FALSE	lOCU0J	13163502	0.395824	0.0333157	outcome	TRUE	reported	textfile	3.74e-06	0.021146	exposure	TRUE	reported	aGwj1K	textfile	3	1	FALSE
25.1952	rs28372851	A	G	A	G	0.222015	-0.0641233	0.088229	0.0510377	FALSE	FALSE	FALSE	lOCU0J	100186276	0.341851	0.0674616	outcome	TRUE	reported	textfile	5.18e-07	0.04423	exposure	TRUE	reported	aGwj1K	textfile	3	1	TRUE
22.9542	rs3754287	T	C	T	C	0.129897	0.0332441	0.499927	0.159653	FALSE	FALSE	FALSE	lOCU0J	41486926	0.409537	0.0403101	outcome	TRUE	reported	textfile	1.66e-06	0.027112	exposure	TRUE	reported	aGwj1K	textfile	3	1	TRUE
87.946	rs467095	C	T	C	T	-0.178831	0.0176516	0.487421	0.481892	FALSE	FALSE	FALSE	lOCU0J	1336106	0.548186	0.0293958	outcome	TRUE	reported	textfile	6.73e-21	0.019069	exposure	TRUE	reported	aGwj1K	textfile	3	1	TRUE
22.9528	rs654351	G	C	G	C	0.096361	-0.0118509	0.475234	0.361938	FALSE	TRUE	TRUE	lOCU0J	10414773	0.702229	0.0309979	outcome	TRUE	reported	textfile	1.66e-06	0.020113	exposure	TRUE	reported	aGwj1K	textfile	3	1	FALSE
23.9693	rs6957511	C	T	C	T	0.095069	0.000331655	0.089407	0.404476	FALSE	FALSE	FALSE	lOCU0J	130983859	0.991238	0.0301998	outcome	TRUE	reported	textfile	9.78e-07	0.019418	exposure	TRUE	reported	aGwj1K	textfile	3	1	TRUE
24.8598	rs75685923	T	C	T	C	0.325454	-0.105068	0.089149	0.0146042	FALSE	FALSE	FALSE	lOCU0J	133410109	0.391795	0.122691	outcome	TRUE	reported	textfile	6.16e-07	0.065273	exposure	TRUE	reported	aGwj1K	textfile	3	1	TRUE
20.9415	rs7591446	T	C	T	C	-0.107478	-0.0213699	0.493275	0.270373	FALSE	FALSE	FALSE	lOCU0J	45606937	0.523353	0.0334854	outcome	TRUE	reported	textfile	4.73e-06	0.023486	exposure	TRUE	reported	aGwj1K	textfile	3	1	TRUE
22.2362	rs7658584	A	G	A	G	0.119432	0.0968584	0.492336	0.12828	FALSE	FALSE	FALSE	lOCU0J	88175489	0.0285614	0.044238	outcome	TRUE	reported	textfile	2.41e-06	0.025327	exposure	TRUE	reported	aGwj1K	textfile	3	1	TRUE
22.869	rs76761380	T	A	T	A	0.287914	0.0312045	0.017475	0.0547253	FALSE	TRUE	FALSE	lOCU0J	37405607	0.634835	0.0657029	outcome	TRUE	reported	textfile	1.73e-06	0.060205	exposure	TRUE	reported	aGwj1K	textfile	3	1	FALSE
21.754	rs78663305	G	A	G	A	-0.139422	0.00733054	0.497303	0.159731	FALSE	FALSE	FALSE	lOCU0J	168528503	0.855987	0.0403921	outcome	TRUE	reported	textfile	3.1e-06	0.029892	exposure	TRUE	reported	aGwj1K	textfile	3	1	TRUE
26.0791	rs9602270	T	A	T	A	0.238531	-0.0368429	0.084935	0.0371344	FALSE	TRUE	FALSE	lOCU0J	83706928	0.637953	0.0782955	outcome	TRUE	reported	textfile	3.28e-07	0.046708	exposure	TRUE	reported	aGwj1K	textfile	3	1	FALSE

## Sheet: LUSC_BCa
F statistic	SNP	effect_allele.exposure	other_allele.exposure	effect_allele.outcome	other_allele.outcome	beta.exposure	beta.outcome	eaf.exposure	eaf.outcome	remove	palindromic	ambiguous	id.outcome	pos.outcome	pval.outcome	se.outcome	outcome	mr_keep.outcome	pval_origin.outcome	data_source.outcome	pval.exposure	se.exposure	exposure	mr_keep.exposure	pval_origin.exposure	id.exposure	data_source.exposure	action	SNP_index	mr_keep
25.9141	rs10146472	G	A	G	A	-0.11818	-0.0728674	0.084409	0.228626	FALSE	FALSE	FALSE	l4fN4r	33545815	0.0509835	0.0373369	outcome	TRUE	reported	textfile	3.57e-07	0.023215	exposure	TRUE	reported	aGwj1K	textfile	3	1	TRUE
23.3715	rs10174077	T	C	T	C	0.094664	-0.0510766	0.49327	0.457108	FALSE	FALSE	FALSE	l4fN4r	151625198	0.103627	0.0313831	outcome	TRUE	reported	textfile	1.33e-06	0.019581	exposure	TRUE	reported	aGwj1K	textfile	3	1	TRUE
25.4152	rs111960002	C	T	C	T	0.310149	0.152181	0.08933	0.0428422	FALSE	FALSE	FALSE	l4fN4r	143640250	0.0501822	0.0777064	outcome	TRUE	reported	textfile	4.62e-07	0.06152	exposure	TRUE	reported	aGwj1K	textfile	3	1	TRUE
64.4733	rs11571818	C	T	C	T	0.753896	0.382172	0.08557	0.00946395	FALSE	FALSE	FALSE	l4fN4r	32394673	0.0121621	0.152418	outcome	TRUE	reported	textfile	9.77e-16	0.093889	exposure	TRUE	reported	aGwj1K	textfile	3	1	TRUE
24.9156	rs117534741	A	G	A	G	0.341053	-0.243666	0.089436	0.00975857	FALSE	FALSE	FALSE	l4fN4r	71674838	0.123369	0.158144	outcome	TRUE	reported	textfile	5.99e-07	0.068325	exposure	TRUE	reported	aGwj1K	textfile	3	1	TRUE
21.0762	rs117723999	T	G	T	G	0.450515	-0.0436953	0.089432	0.0267148	FALSE	FALSE	FALSE	l4fN4r	97468107	0.663654	0.100478	outcome	TRUE	reported	textfile	4.41e-06	0.098131	exposure	TRUE	reported	aGwj1K	textfile	3	1	TRUE
20.9872	rs118166185	T	G	T	G	-0.199486	-0.000260706	0.08492	0.0771325	FALSE	FALSE	FALSE	l4fN4r	111451555	0.996482	0.0591305	outcome	TRUE	reported	textfile	4.62e-06	0.043544	exposure	TRUE	reported	aGwj1K	textfile	3	1	TRUE
22.3889	rs13031455	C	T	C	T	-0.089861	-0.00284377	0.494432	0.326633	FALSE	FALSE	FALSE	l4fN4r	17602890	0.931614	0.0331384	outcome	TRUE	reported	textfile	2.23e-06	0.018991	exposure	TRUE	reported	aGwj1K	textfile	3	1	TRUE
24.6092	rs1333040	C	T	C	T	0.093631	0.0386805	0.089308	0.539189	FALSE	FALSE	FALSE	l4fN4r	22083405	0.214603	0.0311686	outcome	TRUE	reported	textfile	7.02e-07	0.018874	exposure	TRUE	reported	aGwj1K	textfile	3	1	TRUE
22.8566	rs138809958	C	A	C	A	0.359268	-0.0926863	0.088239	0.00556869	FALSE	FALSE	FALSE	l4fN4r	70271142	0.647696	0.20283	outcome	TRUE	reported	textfile	1.75e-06	0.075146	exposure	TRUE	reported	aGwj1K	textfile	3	1	TRUE
22.5484	rs151066755	G	C	G	C	0.280523	-0.0358995	0.494909	0.084351	FALSE	TRUE	TRUE	l4fN4r	209017129	0.523174	0.0562282	outcome	TRUE	reported	textfile	2.05e-06	0.059075	exposure	TRUE	reported	aGwj1K	textfile	3	1	FALSE
20.8762	rs1534979	T	C	T	C	0.090793	0.00756149	0.018592	0.303923	FALSE	FALSE	FALSE	l4fN4r	2350867	0.823308	0.0338637	outcome	TRUE	reported	textfile	4.9e-06	0.019871	exposure	TRUE	reported	aGwj1K	textfile	3	1	TRUE
23.6536	rs17880096	C	G	C	G	-0.29785	0.103954	0.010738	0.0644492	FALSE	TRUE	FALSE	l4fN4r	28709214	0.0960064	0.0624527	outcome	TRUE	reported	textfile	1.15e-06	0.061241	exposure	TRUE	reported	aGwj1K	textfile	3	1	FALSE
20.9822	rs184716813	C	T	C	T	0.329811	-0.183172	0.089194	0.009173	FALSE	FALSE	FALSE	l4fN4r	111388967	0.267128	0.165064	outcome	TRUE	reported	textfile	4.63e-06	0.072	exposure	TRUE	reported	aGwj1K	textfile	3	1	TRUE
21.3951	rs2674946	T	A	T	A	0.097812	-0.0682106	0.027407	0.265897	FALSE	TRUE	FALSE	l4fN4r	13163502	0.0531557	0.0352756	outcome	TRUE	reported	textfile	3.74e-06	0.021146	exposure	TRUE	reported	aGwj1K	textfile	3	1	FALSE
25.1952	rs28372851	A	G	A	G	0.222015	0.023396	0.088229	0.0510727	FALSE	FALSE	FALSE	l4fN4r	100186276	0.74246	0.0711995	outcome	TRUE	reported	textfile	5.18e-07	0.04423	exposure	TRUE	reported	aGwj1K	textfile	3	1	TRUE
22.9542	rs3754287	T	C	T	C	0.129897	0.0435534	0.499927	0.159664	FALSE	FALSE	FALSE	l4fN4r	41486926	0.305046	0.0424632	outcome	TRUE	reported	textfile	1.66e-06	0.027112	exposure	TRUE	reported	aGwj1K	textfile	3	1	TRUE
87.946	rs467095	C	T	C	T	-0.178831	-0.1014	0.487421	0.481729	FALSE	FALSE	FALSE	l4fN4r	1336106	0.00105718	0.0309633	outcome	TRUE	reported	textfile	6.73e-21	0.019069	exposure	TRUE	reported	aGwj1K	textfile	3	1	TRUE
22.9528	rs654351	G	C	G	C	0.096361	0.0277499	0.475234	0.361989	FALSE	TRUE	TRUE	l4fN4r	10414773	0.399106	0.0329094	outcome	TRUE	reported	textfile	1.66e-06	0.020113	exposure	TRUE	reported	aGwj1K	textfile	3	1	FALSE
23.9693	rs6957511	C	T	C	T	0.095069	0.0320596	0.089407	0.404526	FALSE	FALSE	FALSE	l4fN4r	130983859	0.317198	0.0320522	outcome	TRUE	reported	textfile	9.78e-07	0.019418	exposure	TRUE	reported	aGwj1K	textfile	3	1	TRUE
24.8598	rs75685923	T	C	T	C	0.325454	-0.127777	0.089149	0.014604	FALSE	FALSE	FALSE	l4fN4r	133410109	0.324455	0.129678	outcome	TRUE	reported	textfile	6.16e-07	0.065273	exposure	TRUE	reported	aGwj1K	textfile	3	1	TRUE
20.9415	rs7591446	T	C	T	C	-0.107478	0.00514658	0.493275	0.270395	FALSE	FALSE	FALSE	l4fN4r	45606937	0.884767	0.0355111	outcome	TRUE	reported	textfile	4.73e-06	0.023486	exposure	TRUE	reported	aGwj1K	textfile	3	1	TRUE
22.2362	rs7658584	A	G	A	G	0.119432	0.0699144	0.492336	0.12825	FALSE	FALSE	FALSE	l4fN4r	88175489	0.135593	0.0468467	outcome	TRUE	reported	textfile	2.41e-06	0.025327	exposure	TRUE	reported	aGwj1K	textfile	3	1	TRUE
22.869	rs76761380	T	A	T	A	0.287914	0.0299833	0.017475	0.0547215	FALSE	TRUE	FALSE	l4fN4r	37405607	0.666851	0.0696519	outcome	TRUE	reported	textfile	1.73e-06	0.060205	exposure	TRUE	reported	aGwj1K	textfile	3	1	FALSE
21.754	rs78663305	G	A	G	A	-0.139422	0.0102236	0.497303	0.159737	FALSE	FALSE	FALSE	l4fN4r	168528503	0.811593	0.0428893	outcome	TRUE	reported	textfile	3.1e-06	0.029892	exposure	TRUE	reported	aGwj1K	textfile	3	1	TRUE
26.0791	rs9602270	T	A	T	A	0.238531	0.00920419	0.084935	0.0371465	FALSE	TRUE	FALSE	l4fN4r	83706928	0.911383	0.0827013	outcome	TRUE	reported	textfile	3.28e-07	0.046708	exposure	TRUE	reported	aGwj1K	textfile	3	1	FALSE

## Sheet: LUSC_PCa
F statistic	SNP	effect_allele.exposure	other_allele.exposure	effect_allele.outcome	other_allele.outcome	beta.exposure	beta.outcome	eaf.exposure	eaf.outcome	remove	palindromic	ambiguous	id.outcome	pos.outcome	pval.outcome	se.outcome	outcome	mr_keep.outcome	pval_origin.outcome	data_source.outcome	pval.exposure	se.exposure	exposure	mr_keep.exposure	pval_origin.exposure	id.exposure	data_source.exposure	action	SNP_index	mr_keep
25.9141	rs10146472	G	A	G	A	-0.11818	0.0111562	0.084409	0.228717	FALSE	FALSE	FALSE	jEu8df	33545815	0.4881	0.0160906	outcome	TRUE	reported	textfile	3.57e-07	0.023215	exposure	TRUE	reported	aGwj1K	textfile	3	1	TRUE
23.3715	rs10174077	T	C	T	C	0.094664	-0.00389454	0.49327	0.455846	FALSE	FALSE	FALSE	jEu8df	151625198	0.772766	0.0134872	outcome	TRUE	reported	textfile	1.33e-06	0.019581	exposure	TRUE	reported	aGwj1K	textfile	3	1	TRUE
25.4152	rs111960002	C	T	C	T	0.310149	0.00894266	0.08933	0.0423129	FALSE	FALSE	FALSE	jEu8df	143640250	0.788255	0.0332965	outcome	TRUE	reported	textfile	4.62e-07	0.06152	exposure	TRUE	reported	aGwj1K	textfile	3	1	TRUE
64.4733	rs11571818	C	T	C	T	0.753896	0.172252	0.08557	0.00931558	FALSE	FALSE	FALSE	jEu8df	32394673	0.0175926	0.0725551	outcome	TRUE	reported	textfile	9.77e-16	0.093889	exposure	TRUE	reported	aGwj1K	textfile	3	1	TRUE
24.9156	rs117534741	A	G	A	G	0.341053	0.0003596	0.089436	0.00976306	FALSE	FALSE	FALSE	jEu8df	71674838	0.995745	0.0674282	outcome	TRUE	reported	textfile	5.99e-07	0.068325	exposure	TRUE	reported	aGwj1K	textfile	3	1	TRUE
21.0762	rs117723999	T	G	T	G	0.450515	-0.0458259	0.089432	0.0265952	FALSE	FALSE	FALSE	jEu8df	97468107	0.28365	0.0427418	outcome	TRUE	reported	textfile	4.41e-06	0.098131	exposure	TRUE	reported	aGwj1K	textfile	3	1	TRUE
20.9872	rs118166185	T	G	T	G	-0.199486	-0.0444395	0.08492	0.0772876	FALSE	FALSE	FALSE	jEu8df	111451555	0.0811708	0.0254823	outcome	TRUE	reported	textfile	4.62e-06	0.043544	exposure	TRUE	reported	aGwj1K	textfile	3	1	TRUE
22.3889	rs13031455	C	T	C	T	-0.089861	-0.00831567	0.494432	0.327602	FALSE	FALSE	FALSE	jEu8df	17602890	0.558546	0.0142148	outcome	TRUE	reported	textfile	2.23e-06	0.018991	exposure	TRUE	reported	aGwj1K	textfile	3	1	TRUE
24.6092	rs1333040	C	T	C	T	0.093631	0.00248419	0.089308	0.539476	FALSE	FALSE	FALSE	jEu8df	22083405	0.853178	0.0134233	outcome	TRUE	reported	textfile	7.02e-07	0.018874	exposure	TRUE	reported	aGwj1K	textfile	3	1	TRUE
22.8566	rs138809958	C	A	C	A	0.359268	-0.0533479	0.088239	0.00539678	FALSE	FALSE	FALSE	jEu8df	70271142	0.54948	0.0891302	outcome	TRUE	reported	textfile	1.75e-06	0.075146	exposure	TRUE	reported	aGwj1K	textfile	3	1	TRUE
22.5484	rs151066755	G	C	G	C	0.280523	-0.011866	0.494909	0.084964	FALSE	TRUE	TRUE	jEu8df	209017129	0.622868	0.0241282	outcome	TRUE	reported	textfile	2.05e-06	0.059075	exposure	TRUE	reported	aGwj1K	textfile	3	1	FALSE
20.8762	rs1534979	T	C	T	C	0.090793	0.00505506	0.018592	0.304586	FALSE	FALSE	FALSE	jEu8df	2350867	0.729476	0.0146175	outcome	TRUE	reported	textfile	4.9e-06	0.019871	exposure	TRUE	reported	aGwj1K	textfile	3	1	TRUE
23.6536	rs17880096	C	G	C	G	-0.29785	0.066975	0.010738	0.0649599	FALSE	TRUE	FALSE	jEu8df	28709214	0.0125849	0.0268404	outcome	TRUE	reported	textfile	1.15e-06	0.061241	exposure	TRUE	reported	aGwj1K	textfile	3	1	FALSE
20.9822	rs184716813	C	T	C	T	0.329811	-0.123482	0.089194	0.00924153	FALSE	FALSE	FALSE	jEu8df	111388967	0.0856584	0.0718435	outcome	TRUE	reported	textfile	4.63e-06	0.072	exposure	TRUE	reported	aGwj1K	textfile	3	1	TRUE
21.3951	rs2674946	T	A	T	A	0.097812	0.00366325	0.027407	0.265603	FALSE	TRUE	FALSE	jEu8df	13163502	0.808267	0.0150961	outcome	TRUE	reported	textfile	3.74e-06	0.021146	exposure	TRUE	reported	aGwj1K	textfile	3	1	FALSE
25.1952	rs28372851	A	G	A	G	0.222015	-0.0543648	0.088229	0.0508018	FALSE	FALSE	FALSE	jEu8df	100186276	0.0754884	0.0305852	outcome	TRUE	reported	textfile	5.18e-07	0.04423	exposure	TRUE	reported	aGwj1K	textfile	3	1	TRUE
22.9542	rs3754287	T	C	T	C	0.129897	0.00966945	0.499927	0.159834	FALSE	FALSE	FALSE	jEu8df	41486926	0.596436	0.0182604	outcome	TRUE	reported	textfile	1.66e-06	0.027112	exposure	TRUE	reported	aGwj1K	textfile	3	1	TRUE
87.946	rs467095	C	T	C	T	-0.178831	-0.010454	0.487421	0.481917	FALSE	FALSE	FALSE	jEu8df	1336106	0.434065	0.013364	outcome	TRUE	reported	textfile	6.73e-21	0.019069	exposure	TRUE	reported	aGwj1K	textfile	3	1	TRUE
22.9528	rs654351	G	C	G	C	0.096361	0.018611	0.475234	0.362548	FALSE	TRUE	TRUE	jEu8df	10414773	0.186577	0.014091	outcome	TRUE	reported	textfile	1.66e-06	0.020113	exposure	TRUE	reported	aGwj1K	textfile	3	1	FALSE
23.9693	rs6957511	C	T	C	T	0.095069	0.0121762	0.089407	0.402926	FALSE	FALSE	FALSE	jEu8df	130983859	0.374436	0.013709	outcome	TRUE	reported	textfile	9.78e-07	0.019418	exposure	TRUE	reported	aGwj1K	textfile	3	1	TRUE
24.8598	rs75685923	T	C	T	C	0.325454	-0.0608845	0.089149	0.014595	FALSE	FALSE	FALSE	jEu8df	133410109	0.283705	0.0567934	outcome	TRUE	reported	textfile	6.16e-07	0.065273	exposure	TRUE	reported	aGwj1K	textfile	3	1	TRUE
20.9415	rs7591446	T	C	T	C	-0.107478	0.0127306	0.493275	0.270787	FALSE	FALSE	FALSE	jEu8df	45606937	0.403343	0.0152341	outcome	TRUE	reported	textfile	4.73e-06	0.023486	exposure	TRUE	reported	aGwj1K	textfile	3	1	TRUE
22.2362	rs7658584	A	G	A	G	0.119432	0.00340891	0.492336	0.128564	FALSE	FALSE	FALSE	jEu8df	88175489	0.865213	0.0200828	outcome	TRUE	reported	textfile	2.41e-06	0.025327	exposure	TRUE	reported	aGwj1K	textfile	3	1	TRUE
22.869	rs76761380	T	A	T	A	0.287914	0.0138769	0.017475	0.0547403	FALSE	TRUE	FALSE	jEu8df	37405607	0.640996	0.0297591	outcome	TRUE	reported	textfile	1.73e-06	0.060205	exposure	TRUE	reported	aGwj1K	textfile	3	1	FALSE
21.754	rs78663305	G	A	G	A	-0.139422	-0.0189616	0.497303	0.158447	FALSE	FALSE	FALSE	jEu8df	168528503	0.301241	0.0183421	outcome	TRUE	reported	textfile	3.1e-06	0.029892	exposure	TRUE	reported	aGwj1K	textfile	3	1	TRUE
26.0791	rs9602270	T	A	T	A	0.238531	0.0421193	0.084935	0.0373014	FALSE	TRUE	FALSE	jEu8df	83706928	0.236345	0.0355686	outcome	TRUE	reported	textfile	3.28e-07	0.046708	exposure	TRUE	reported	aGwj1K	textfile	3	1	FALSE

## Sheet: SCLC_RCC
F statistic	SNP	effect_allele.exposure	other_allele.exposure	effect_allele.outcome	other_allele.outcome	beta.exposure	beta.outcome	eaf.exposure	eaf.outcome	remove	palindromic	ambiguous	id.outcome	pos.outcome	pval.outcome	se.outcome	outcome	mr_keep.outcome	pval_origin.outcome	data_source.outcome	pval.exposure	se.exposure	exposure	mr_keep.exposure	pval_origin.exposure	id.exposure	data_source.exposure	action	SNP_index	mr_keep
30.8269	rs11571833	T	A	T	A	0.785757	0.109192	0.253627	0.00903382	FALSE	TRUE	FALSE	lH0RA8	32398489	0.502956	0.16301	outcome	TRUE	reported	textfile	2.82e-08	0.141516	exposure	TRUE	reported	vbGIqY	textfile	3	1	FALSE
22.2325	rs116877011	T	C	T	C	0.515075	0.0200628	0.261116	0.00380857	FALSE	FALSE	FALSE	lH0RA8	12613434	0.932192	0.235789	outcome	TRUE	reported	textfile	2.41e-06	0.109234	exposure	TRUE	reported	vbGIqY	textfile	3	1	TRUE
22.9905	rs117490868	A	C	A	C	0.538986	-0.201759	0.253156	0.0129377	FALSE	FALSE	FALSE	lH0RA8	54341444	0.14015	0.136764	outcome	TRUE	reported	textfile	1.63e-06	0.112405	exposure	TRUE	reported	vbGIqY	textfile	3	1	TRUE
24.691	rs117729306	C	T	C	T	0.836378	-0.129703	0.257212	0.00700983	FALSE	FALSE	FALSE	lH0RA8	8465623	0.464831	0.177453	outcome	TRUE	reported	textfile	6.72e-07	0.168312	exposure	TRUE	reported	vbGIqY	textfile	3	1	TRUE
21.165	rs117823901	C	A	C	A	0.414181	-0.0155462	0.25302	0.0478649	FALSE	FALSE	FALSE	lH0RA8	69272886	0.820038	0.068336	outcome	TRUE	reported	textfile	4.21e-06	0.090025	exposure	TRUE	reported	vbGIqY	textfile	3	1	TRUE
26.9083	rs12981718	A	G	A	G	0.307185	-0.00358347	0.012265	0.0576692	FALSE	FALSE	FALSE	lH0RA8	54064604	0.954993	0.0634942	outcome	TRUE	reported	textfile	2.13e-07	0.059216	exposure	TRUE	reported	vbGIqY	textfile	3	1	TRUE
23.7279	rs140013431	C	T	C	T	0.508884	0.241246	0.407318	0.0221112	FALSE	FALSE	FALSE	lH0RA8	7770278	0.0105894	0.0943855	outcome	TRUE	reported	textfile	1.11e-06	0.104465	exposure	TRUE	reported	vbGIqY	textfile	3	1	TRUE
22.4059	rs140394255	A	G	A	G	0.266227	-0.0473315	0.0204	0.0404581	FALSE	FALSE	FALSE	lH0RA8	4424688	0.528936	0.0751734	outcome	TRUE	reported	textfile	2.2e-06	0.056241	exposure	TRUE	reported	vbGIqY	textfile	3	1	TRUE
21.668	rs145474218	C	T	C	T	0.673428	0.0507785	0.034076	0.00497529	FALSE	FALSE	FALSE	lH0RA8	97438904	0.804851	0.205519	outcome	TRUE	reported	textfile	3.24e-06	0.144665	exposure	TRUE	reported	vbGIqY	textfile	3	1	TRUE
23.0312	rs1703426	T	C	T	C	-0.186145	-0.018103	0.40749	0.26719	FALSE	FALSE	FALSE	lH0RA8	133849844	0.586997	0.033327	outcome	TRUE	reported	textfile	1.59e-06	0.038786	exposure	TRUE	reported	vbGIqY	textfile	3	1	TRUE
24.1426	rs17185553	C	G	C	G	0.257513	-0.117269	0.258214	0.0777734	FALSE	TRUE	FALSE	lH0RA8	17934122	0.0339024	0.0552835	outcome	TRUE	reported	textfile	8.94e-07	0.052407	exposure	TRUE	reported	vbGIqY	textfile	3	1	FALSE
21.2646	rs2586086	A	G	A	G	0.56515	-0.0993201	0.012957	0.019909	FALSE	FALSE	FALSE	lH0RA8	57939469	0.349131	0.10608	outcome	TRUE	reported	textfile	4e-06	0.122551	exposure	TRUE	reported	vbGIqY	textfile	3	1	TRUE
21.1657	rs2704201	C	T	C	T	0.250795	-0.0602042	0.250976	0.0929906	FALSE	FALSE	FALSE	lH0RA8	58125929	0.236515	0.0508591	outcome	TRUE	reported	textfile	4.21e-06	0.054511	exposure	TRUE	reported	vbGIqY	textfile	3	1	TRUE
23.1882	rs3134425	T	C	T	C	-0.149727	-0.00376546	0.254065	0.338009	FALSE	FALSE	FALSE	lH0RA8	122838470	0.903316	0.0309983	outcome	TRUE	reported	textfile	1.47e-06	0.031092	exposure	TRUE	reported	vbGIqY	textfile	3	1	TRUE
21.1164	rs34735495	G	A	G	A	0.383918	-0.0446483	0.257127	0.030361	FALSE	FALSE	FALSE	lH0RA8	90676974	0.602211	0.0856605	outcome	TRUE	reported	textfile	4.32e-06	0.083543	exposure	TRUE	reported	vbGIqY	textfile	3	1	TRUE
21.7564	rs55843245	A	C	A	C	0.148767	-0.0705207	0.260856	0.287318	FALSE	FALSE	FALSE	lH0RA8	13580367	0.0304032	0.0325761	outcome	TRUE	reported	textfile	3.09e-06	0.031893	exposure	TRUE	reported	vbGIqY	textfile	3	1	TRUE
22.6466	rs6463739	C	G	C	G	-0.144537	0.0329082	0.261162	0.49201	FALSE	TRUE	TRUE	lH0RA8	7867093	0.265657	0.0295639	outcome	TRUE	reported	textfile	1.94e-06	0.030371	exposure	TRUE	reported	vbGIqY	textfile	3	1	FALSE
26.2613	rs74501188	A	G	A	G	-0.183821	-0.0467938	0.414612	0.23256	FALSE	FALSE	FALSE	lH0RA8	90931162	0.181637	0.0350323	outcome	TRUE	reported	textfile	2.98e-07	0.035869	exposure	TRUE	reported	vbGIqY	textfile	3	1	TRUE
23.3613	rs8122529	G	C	G	C	-0.163606	-0.0447543	0.010375	0.338043	FALSE	TRUE	FALSE	lH0RA8	51092858	0.152072	0.0312476	outcome	TRUE	reported	textfile	1.34e-06	0.033848	exposure	TRUE	reported	vbGIqY	textfile	3	1	FALSE
22.3395	rs847245	G	A	G	A	0.413767	-0.170221	0.252976	0.005738	FALSE	FALSE	FALSE	lH0RA8	72249978	0.371039	0.190291	outcome	TRUE	reported	textfile	2.28e-06	0.087539	exposure	TRUE	reported	vbGIqY	textfile	3	1	TRUE
25.0908	rs9308062	T	C	T	C	0.152783	-0.0115123	0.455373	0.377766	FALSE	FALSE	FALSE	lH0RA8	163517048	0.706072	0.0305257	outcome	TRUE	reported	textfile	5.47e-07	0.0305	exposure	TRUE	reported	vbGIqY	textfile	3	1	TRUE

[truncated: 14 more sheets: SCLC_BCa, SCLC_PCa, RCC_Overall LC, RCC_LUAD, RCC_LUSC, RCC_SCLC, BCa_Overall LC, BCa_LUAD, BCa_LUSC, BCa_SCLC, PCa_Overall LC, PCa_LUAD, PCa_LUSC, PCa_SCLC]
